# Supplementary material for: Sex‐biased gene expression in the frontal cortex of common marmosets (Callithrix jacchus) and potential behavioral correlates
Source: Brain Behav. 2018 Oct 30;8(12):e01148. doi: 10.1002/brb3.1148 (PMC6305938; doi:10.1002/brb3.1148)
Supplement: Supplementary file 1 [file BRB3-8-e01148-s001.xlsx]

## Sheet: Sample_Information
Species	Accession number	Tissue	Sex	Age	# of spots	Library type	Sample source	Publication reference
Callithrix jacchus	SRR975182	liver	female	adult	32,192,774	Illumina HISeq2000, polyA, strand-specific	German Primate Center ("Deutsches Primatenzentrum") in Göttingen, Germany	Cortez, Marin, Toledo-Flores et al., Nature, 2014
Callithrix jacchus	SRR975183	liver	male	adult	47,504,110	Illumina HISeq2000, polyA, strand-specific	German Primate Center ("Deutsches Primatenzentrum") in Göttingen, Germany	Cortez, Marin, Toledo-Flores et al., Nature, 2014
Callithrix jacchus	SRR975178	heart	female	adult	24,859,231	Illumina HISeq2000, polyA, strand-specific	German Primate Center ("Deutsches Primatenzentrum") in Göttingen, Germany	Cortez, Marin, Toledo-Flores et al., Nature, 2014
Callithrix jacchus	SRR975179	heart	male	adult	30,211,556	Illumina HISeq2000, polyA, strand-specific	German Primate Center ("Deutsches Primatenzentrum") in Göttingen, Germany	Cortez, Marin, Toledo-Flores et al., Nature, 2014
Callithrix jacchus	SRR975174	frontal cortex	female	adult	36,544,979	Illumina HISeq2000, polyA, strand-specific	German Primate Center ("Deutsches Primatenzentrum") in Göttingen, Germany	Cortez, Marin, Toledo-Flores et al., Nature, 2014
Callithrix jacchus	SRR975175	frontal cortex	male	adult	26,093,403	Illumina HISeq2000, polyA, strand-specific	German Primate Center ("Deutsches Primatenzentrum") in Göttingen, Germany	Cortez, Marin, Toledo-Flores et al., Nature, 2014
Callithrix jacchus	SRR975176	cerebellum	female	adult	38,437,551	Illumina HISeq2000, polyA, strand-specific	German Primate Center ("Deutsches Primatenzentrum") in Göttingen, Germany	Cortez, Marin, Toledo-Flores et al., Nature, 2014
Callithrix jacchus	SRR975177	cerebellum	male	adult	29,474,916	Illumina HISeq2000, polyA, strand-specific	German Primate Center ("Deutsches Primatenzentrum") in Göttingen, Germany	Cortez, Marin, Toledo-Flores et al., Nature, 2014
Callithrix jacchus	SRR975180	kidney	female	adult	24,553,329	Illumina HISeq2000, polyA, strand-specific	German Primate Center ("Deutsches Primatenzentrum") in Göttingen, Germany	Cortez, Marin, Toledo-Flores et al., Nature, 2014
Callithrix jacchus	SRR975181	kidney	male	adult	24,017,790	Illumina HISeq2000, polyA, strand-specific	German Primate Center ("Deutsches Primatenzentrum") in Göttingen, Germany	Cortez, Marin, Toledo-Flores et al., Nature, 2014
Callithrix jacchus	SRR975187	testis	male	adult	40,162,632	Illumina HISeq2000, polyA, strand-specific	German Primate Center ("Deutsches Primatenzentrum") in Göttingen, Germany	Cortez, Marin, Toledo-Flores et al., Nature, 2014
Callithrix jacchus	SRR975186	testis	male	adult	40,200,844	Illumina GAII, polyA, strand-specific	German Primate Center ("Deutsches Primatenzentrum") in Göttingen, Germany	Cortez, Marin, Toledo-Flores et al., Nature, 2014
Callithrix jacchus	SRR975185	testis	male	adult	30,205,508	Illumina GAII, polyA, strand-specific	German Primate Center ("Deutsches Primatenzentrum") in Göttingen, Germany	Cortez, Marin, Toledo-Flores et al., Nature, 2014
Callithrix jacchus	SRR975184	ovary	female	adult	22,034,469	Illumina HISeq2000, polyA, strand-specific	German Primate Center ("Deutsches Primatenzentrum") in Göttingen, Germany	Cortez, Marin, Toledo-Flores et al., Nature, 2014
Homo sapiens	SRX081982	frontal cortex	female	42 years	24,513,415	Illumina Genome Analyser IIx	Commercial / AMS biotechnology	Brawand, Soumillon, Necsulea et al., Nature, 2011
Homo sapiens	SRX081983	frontal cortex	male	63 years	18,850,030	Illumina Genome Analyser IIx	Commercial / Ambion	Brawand, Soumillon, Necsulea et al., Nature, 2011
