# Supplementary material for: Sex‐biased gene expression in the frontal cortex of common marmosets (Callithrix jacchus) and potential behavioral correlates
Source: Brain Behav. 2018 Oct 30;8(12):e01148. doi: 10.1002/brb3.1148 (PMC6305938; doi:10.1002/brb3.1148)
Supplement: Supplementary file 2 [file BRB3-8-e01148-s002.xlsx]

## Sheet: marmosets_genes
Gene	Delta	Locus
AAK1	-0.591655361340644	chr14:37271087-37434683
ABI3BP	-0.621397340156832	chr15:95833711-96090667
ACTL7A	0.530085406707487	chr1:144706533-144708018
ADCY1	-0.62317423560187	chr8:13164655-13264925
ADD2	-0.560150764147047	chr14:36111804-36171446
AFF1	-0.635809898008737	chr3:106956893-107158396
AFF2	-0.612994345086616	chrX:136141860-136179092
AFF3	-0.586612766433759	chr14:3703302-4164644
AFF4	-0.714197414565299	chr2:72495741-72591332
AGO2	-0.512804546558658	chr16:54035692-54152594
AGTRAP	-0.588087333771832	chr7:46465168-46486488
AHR	-0.527418720486107	chr8:38802575-38846659
AIF1	0.561824581037558	chr4:32170502-32172317
ALDOB	0.79303261258744	chr1:144596431-144612246
AMOTL1	-0.689004328105701	chr11:42888883-42993698
ANG	0.621305068802286	chr10:45008390-45015181
ANKRD34B	-0.577055828182291	chr2:127640864-127655871
ANLN	-0.603084430967497	chr8:4351340-4412002
ANTXR1	-0.519314771180371	chr14:37686617-37956615
AP2S1	0.587426404308732	chr22:38750569-38751614
APOC1	0.614740865460097	chr22:36965752-36970521
APOC2	0.633412566438489	chr22:36989375-36989751
AQP7	-0.537880607843928	chr1:135433827-135451161
ARMC7	-0.630390734653354	chr5:124331632-124345416
ARSJ	-0.537012142023742	chr3:79595137-79688772
ASTN1	-0.526966225340932	chr18:29961289-30175674
ASXL2	-0.510511338553799	chr14:82702863-82757346
ATF7	-0.550487379768898	chr9:42396925-42520158
ATP11A	-0.685216269627988	chr1:27981361-28173577
ATP5G1	0.502013607522361	chr1:151246172-151246692
ATXN1	-0.617064564992682	chr4:12259831-12289740
ATXN1L	-0.604348959996594	chr20:26465934-26468004
ATXN2	-0.515791610220294	chr9:101626803-101773968
BBX	-0.685395625287973	chr15:89135889-89420961
BCL2L11	-0.503451998858928	chr14:15649637-15699394
BICD1	-0.541153259424469	chr9:35011957-35336259
BIRC7	0.567949976196398	chr5:56846584-57227344
BMPR2	-0.670362254181183	chr6:118065911-118155199
BMS1	0.613444141330548	chr12:39964919-39972675
BOK	-0.540301358978915	chr6:158117402-158129878
BRAF	-0.502551544747716	chr8:105176488-105374536
BRD4	-0.664237884542503	chr22:14396196-14413994
BRI3BP	-0.628950397518669	chr9:115973779-116006272
BSN	-0.738724255484047	chr15:25367163-25381416
BTBD7	-0.512438807780618	chr10:118840030-118949279
C19orf45	-0.664979273972384	chr22:7239789-7356207
C1orf54	0.713626228898457	chr18:4249886-4258867
C4orf50	-0.634613784051986	chr3:183836156-183857491
C9orf40	0.526254322004259	chr1:94134298-94140363
CACNA2D2	-0.517064391881709	chr15:26076234-26107284
CAPN5	-0.517136718344396	chr11:61506188-61600397
CARD18	0.62015533196494	chr11:2630004-2631336
CARNS1	-0.506028799805085	chr11:123202044-123211809
CBL	-0.568222101349038	chr11:16861319-16951218
CBR3	0.516954565416447	chr21:40103395-40181128
CCDC77	0.50169372603782	chr9:11904657-11937756
CCNT1	-0.513917140592372	chr9:37430247-37462408
CD58	0.546267933307484	chr7:152639575-152690829
CDK19	-0.557532231685517	chr4:110237714-110451603
CDKL5	-0.807593681649879	chrX:16699484-16892636
CECR2	-0.559193309775485	chr1:182683653-182763591
CENPW	0.510371812187177	chr4:126569356-126577836
CHIC1	-0.516490156458688	chrX:65182442-65206719
CHRM3	-0.507508379318891	chr19:40778889-40868179
CKLF	0.625571163081289	chr20:20238802-20243836
CLDN10	0.534847821627874	chr1:10691345-10714914
CLDN15	-0.568927747940651	chr2:10800455-10806598
CLEC7A	0.580636822097116	chr9:11135584-11148522
CLSTN2	-0.58007567320648	chr17:36012989-36186198
CMTM4	-0.548050163259923	chr20:20296150-20374440
COL5A1	-0.603878809869376	chr1:178737472-178952195
COMMD8	0.661613261500611	chr3:143308671-143324525
COQ3	0.511651821374721	chr4:98550542-98575970
COX16	0.517389977548663	chr10:95587805-95612581
COX6B1	0.565277456538998	chr22:29477780-29487919
COX6C	0.539255270352237	chr16:94671046-94689037
COX7A1	0.533688207202537	chr22:29956058-29958038
CPEB3	-0.5671289675828	chr12:78904163-79148725
CPLX3	-0.753766322831206	chr10:17182072-17185858
CREB1	-0.532477846468362	chr6:123511429-123557677
CREBBP	-0.58605185633997	chr12:3755673-3888493
CSRNP3	-0.511904943116261	chr6:53021879-53234248
CTXN3	0.517210745729087	chr2:78321638-78327027
CXXC4	-0.555064227659711	chr3:89200282-89221280
CYP11A1	-0.569721742439767	chr10:16636164-16653813
DAAM2	-0.547011911606522	chr4:40940136-40998975
DCAF7	-0.514832910713918	chr5:82272618-82315693
DCP1A	-0.519835789843329	chr15:29092698-29137619
DENND5B	-0.547558660393684	chr9:35816963-36027992
DISP2	-0.612251584723702	chr10:35597539-35610325
DLGAP1	-0.542974595900321	chr13:54057415-54302432
DNAJC5	-0.560777643696127	chr5:57908753-57944869
DNALI1	-0.548121743376132	chr7:71945738-71953486
DOK6	-0.51189925728983	chr13:107058984-107500920
DPY19L2	0.513680137099895	chr8:3086590-3194054
DPYSL5	-0.551895170433074	chr14:81512901-81612810
DSCAML1	-0.515079496488585	chr11:15014796-15391993
DST	-0.515844063092199	chr4:57838506-58349712
DUSP12	0.739704631402304	chr18:15246399-15255149
DYDC2	0.604011949350111	chr12:44037647-44056900
DYNC1H1	-0.522218097331659	chr10:127919544-127982703
ELMSAN1	-0.509069229150593	chr10:98949161-98991950
ERC1	-0.597109370660445	chr9:12518252-13074324
ERMARD	0.712528724587888	chr4:170869168-170899441
ERN1	-0.536778352240574	chr5:82789608-82827500
EYA3	-0.591745358228285	chr7:62156178-62260389
FA2H	-0.67443602621946	chr20:28550520-28616063
FABP1	0.73202019413425	chr14:19498257-19503475
FAIM2	-0.519004474051164	chr9:38645934-38675404
FAM120C	-0.521553012363957	chrX:51905223-52008608
FAM168A	-0.501102374727885	chr11:65188796-65374327
FAM219A	-0.644331071884557	chr1:136172799-136178742
FAM222A	-0.654379512611871	chr9:99902981-99904319
FAM63B	-0.557136946227609	chr10:971524-1063201
FBXL7	-0.530293788895935	chr2:187499140-187510805
FBXO3	-0.639923222455873	chr11:96951261-96993294
FEZF2	-0.595515253475304	chr15:38517919-38520972
FGF18	-0.661443595906735	chr2:68896396-68934269
FGL1	0.638170273705695	chr13:20272439-20437309
FOSB	-0.546056395751239	chr22:37533652-37538570
FOXK1	-0.780656658144648	chr2:15867631-15955389
FOXN3	-0.566576457453322	chr10:114696848-114964286
FOXO3	-0.570864992672894	chr4:108103143-108225229
FOXP2	-0.698511806502895	chr8:83110332-83500690
FOXP4	-0.633570143794528	chr4:42743862-42800350
FOXRED2	-0.524866820545177	chr1:198857987-198872947
FRRS1L	-0.642033446153794	chr1:152571988-152584942
FUOM	0.503012163402693	chr12:121498513-121501245
FXYD1	0.584625104512	chr22:29092003-29094398
GAB2	-0.733293920913809	chr11:59792767-60013815
GABBR2	-0.569904820156546	chr1:141432852-141453923
GABRB2	-0.612935558146464	chr2:22485849-22747178
GAS7	-0.59426743645175	chr5:71605749-71921658
GATAD2B	-0.630705726549105	chr18:7749085-7772516
GJB1	-0.505801351821132	chrX:63103329-63111653
GJB6	0.598104275660896	chr5:133555439-133565478
GLMN	0.532144257614288	chr7:128565825-128639822
GNG11	0.635493799208495	chr8:53616024-53620607
GNG4	-0.720101543189258	chr19:44657791-44740293
GPC5	-0.509765598372958	chr1:6871552-6902790
GPR12	-0.643680655358555	chr5:139682560-139685109
GREM2	-0.59939838632212	chr19:40096613-40224911
GRIK3	-0.801617964350289	chr7:71182894-71415710
GRM4	-0.539289912076222	chr4:34910939-35023092
GSTZ1	-0.504678374610136	chr10:102672846-102683815
HAVCR1	-0.591012653974894	chr2:18022149-18025359
HCFC1	-0.553476871501271	chrX:140490272-140514218
HEG1	-0.508510774572142	chr15:71881628-71935404
HELZ	-0.623778994994701	chr5:114396193-114547306
HHEX	0.587164099320918	chr12:79529185-79535206
HHIPL1	-0.533180927276849	chr10:125483671-125513451
HIPK2	-0.769333740640284	chr8:106431873-106583967
HIVEP3	-0.735306337884181	chr2:12539503-12549063
HJURP	0.528415126966129	chr6:150197159-150213937
HLA-DPB1	-0.506635677619951	chr4:33909382-33945548
HSD11B1	-0.551358296700838	chr19:31771883-31827198
IFIT1	0.635201438220202	chr12:75990440-75998465
IGDCC4	-0.589316445558568	chr10:7747442-7777631
IGF2	-0.717952357047217	chr11:128286424-128304181
IGFBP5	-0.617508963486867	chr6:133033796-133053510
ILDR2	-0.510175022970624	chr18:39270459-39310605
IPCEF1	-0.594255744090667	chr4:155038231-155233316
IRGQ	-0.537195808293918	chr22:35892777-35896768
ISG15	0.604224362304066	chr7:35530768-35531796
KCNA2	-0.666634795644142	chr7:146523283-146525060
KCNA6	-0.565880131905182	chr9:16468996-16470759
KCNB1	-0.575828462871278	chr5:43387007-43389023
KCND3	-0.728274551361463	chr7:147965895-147968551
KCNK9	-0.514273447710674	chr16:54991344-55089193
KIAA0513	-0.515647139926411	chr20:39379129-39438700
KIAA1147	-0.521723809148878	chr8:104372108-104409908
KIAA1644	-0.697191340439796	chr1:204271448-204306563
KIAA1671	-0.652254188539002	chr1:188099170-188279981
KIF1B	-0.534016683469418	chr7:44795006-44959135
KLF13	-0.620672163813417	chr6:4573853-4615437
KLF7	-0.505386643569527	chr6:122984775-123073260
KLHL3	-0.519712159248976	chr2:34459843-34561802
KLK6	-0.520506325511235	chr22:42732385-42760424
KLK8	-0.537336727625583	chr22:42790717-42799211
KMT2A	-0.61568737649341	chr11:16036967-16131091
KRBOX1	0.521728914497193	chr15:18608119-18615309
KRT19	0.651916006164822	chr5:113268134-113273903
LAT2	0.608838335497475	chr2:7731274-7741479
LCOR	-0.554978218715808	chr12:83893344-84014604
LDB3	-0.566320777841327	chr12:37171841-37242719
LHX6	-0.534356307690284	chr1:165967261-165990976
LIFR	-0.647721455467483	chr2:164875663-164986858
LIPE	-0.524234320567689	chr22:35373056-35402401
LMBRD2	-0.551101490417577	chr2:167452756-167502792
LMTK2	-0.534772893147488	chr2:13824908-13917846
LONRF2	-0.601548749064753	chr14:4438223-4477585
LRP6	-0.55474494116947	chr9:9285059-9434549
LRRC20	-0.519315083781069	chr12:53774468-53816355
LSM5	0.549698368469281	chr8:752660-755766
LUZP1	-0.501932587139061	chr7:57086026-57170130
LYZ	0.530085193782434	chr9:58823135-58828531
MAMLD1	-0.530198100825072	chrX:137310385-137449929
MAP3K9	-0.664866108196746	chr10:95952547-96031211
MAVS	-0.508398547837849	chr5:9676200-9688407
MAX	-0.511734645317306	chr10:90024841-90053299
MECP2	-0.527600422969911	chrX:140579557-140919012
MEGF9	-0.578416562311062	chr1:164240834-164363185
METTL5	0.534504341830492	chr6:48760633-48781928
MGMT	0.548275238406726	chr12:117568435-117786243
MICAL3	-0.576999123039547	chr1:182891368-183229457
MINOS1	0.594379169406666	chr7:53597793-53638206
MLLT1	-0.502464251034173	chr22:5947338-5966637
MMP16	-0.596108158606225	chr16:39820310-40094846
MNT	-0.504664671712727	chr5:61081175-61096968
MOB1B	-0.519331060348834	chr3:123709396-123783466
MPV17L	0.580733387760287	chr12:12014871-12022869
MRGPRE	-0.662359065546464	chr11:127191798-127299640
MT1X	0.885399543060058	chr20:10645554-10657381
MT3	0.515468748214265	chr20:10526692-10528389
MTF1	-0.643133789764952	chr7:72223743-72274359
MYADM	-0.52212300500347	chr22:45120114-45127679
MYL2	0.812691699075844	chr9:101059716-101068007
MYL3	0.711855620327406	chr15:22505686-22511249
MYRF	-0.720538945220802	chr11:117120640-117142955
NCOA2	-0.592058607260546	chr16:22353415-22674652
NDRG1	-0.598018412622026	chr16:61399959-61460959
NDUFA1	0.59330957281066	chrX:108003362-108008398
NDUFA4	0.514130004321232	chr1:194140048-194140565
NDUFA4	0.56327554692733	chr8:45446667-45454402
NDUFB1	0.537568267552503	chr10:117707531-117717777
NDUFB2	0.534062645695035	chr8:105396356-105405710
NEDD8	0.585434924096892	chr1:111397943-111398729
NEGR1	-0.515032499381009	chr7:107380314-107744625
NFASC	-0.520420231753924	chr19:26747022-26950840
NFIA	-0.673241254732466	chr7:96401298-96793068
NFIC	-0.53485026948693	chr22:3007830-3113746
NFIX	-0.507883613366371	chr22:12238049-12314921
NKAIN1	-0.554060408315515	chr7:65381768-65442392
NMNAT2	-0.516805847812827	chr18:22636679-22813011
NPTX1	-0.552475703574938	chr5:129761343-129767237
NQO1	0.516988527158493	chr20:23474466-23622763
NR2C2	-0.574393672581521	chr15:66801436-66900823
NR4A2	-0.562360323739488	chr6:62866626-62875041
NTSR1	-0.566209439094621	chr5:56741427-56788363
NUAK1	-0.501347059008523	chr9:96081933-96154724
NYAP2	-0.691652051567812	chr6:141917787-142233054
OAS2	0.567539816590803	chr9:103338810-103380119
OLFML2B	-0.563383566811779	chr18:15492171-15533454
OPALIN	-0.505608995246909	chr12:83389955-83403328
OPN4	-0.584943133350871	chr12:37242663-37259880
OPRD1	-0.703987105433729	chr7:63025457-63084926
OPRL1	-0.527077903998916	chr5:58116058-58125574
ORAI2	-0.64674976226616	chr2:9602417-9636247
PAK3	-0.631960553000278	chrX:99433552-99722029
PARM1	-0.690522882522671	chr3:119694389-119807111
PARP12	0.59517323221896	chr8:106082108-106123667
PCDH1	-0.552201053911634	chr2:38840197-38867984
PCDH7	-0.510395808227872	chr3:159990537-160194591
PDF	0.625033572557323	chr20:23184508-23186468
PDPK1	-0.53124823028958	chr12:2008072-2082991
PDPR	-0.559959657471996	chr20:28200572-28244557
PGAP1	-0.599757579573718	chr6:112147517-112232386
PHC3	-0.662005225950176	chr17:8738573-8825674
PIAS1	-0.546573528221397	chr10:10596799-10701785
PIH1D2	0.505327321414013	chr11:9571682-9584069
PLBD2	-0.53944049590721	chr9:103745648-103776772
PLCXD2	-0.532113716687594	chr15:85044816-85091773
PLD4	0.522105644310764	chr10:130981325-130985455
PLEK	0.563968612987166	chr14:38559748-38594839
PLEKHM3	-0.525588990047567	chr6:123810412-124022410
PLXDC2	-0.542222872442286	chr7:17541368-17990874
PLXNA4	-0.654400538349944	chr8:113537096-114069205
POLR2A	-0.564030513977548	chr5:74344802-74376461
PPARGC1B	-0.639722863741339	chr2:47181001-47297150
PPIL6	0.603807838155308	chr4:108954626-109001509
PPM1H	-0.578761886374989	chr9:51829010-52111335
PPP1R12B	-0.688596435112693	chr19:24019628-24264586
PPP1R14A	-0.504108838350746	chr22:31527262-31533304
PPP1R9A	-0.633790417146007	chr8:52251166-52633020
PRKAB2	-0.53226838664341	chr18:2316297-2330786
PROS1	0.515623329824644	chr21:4307984-4380489
PROX1	-0.571874425762587	chr19:10710363-10758393
PRPF38B	-0.523932703066137	chr7:144510969-144612689
PTCH1	-0.524746463428189	chr1:78636421-78707620
PTPRD	-0.528337491080878	chr1:110016339-110442952
PTPRT	-0.713505421495494	chr5:36098163-36523513
PURB	-0.591013394642363	chr8:12423241-12424421
PXDN	-0.583815111236518	chr14:107198756-107259049
PYCARD	0.591849337316928	chr12:29146234-29168845
RAB27B	-0.704975471621155	chr13:92819235-92885296
RAB3B	-0.765347488737191	chr7:86988236-87081687
RAB3C	-0.688269234783636	chr2:148713720-148997758
RALGPS1	-0.594491489179711	chr1:170781997-171118909
RASAL2	-0.520935483896927	chr18:28539080-28921865
RBFOX2	-0.529531877083827	chr1:198216928-198518836
RBM33	-0.64659804420139	chr8:90909256-91022607
RERE	-0.558721036864951	chr7:42807125-43115240
RERGL	0.599065173404183	chr9:3493658-3502287
RFX7	-0.582320935747346	chr10:33422671-33435391
RGS16	0.523198424229715	chr18:23456380-23461254
RLIM	-0.527249093027189	chrX:66372975-66397963
RNF151	-0.559742122154374	chr12:2630617-2632460
RNF165	-0.623922115542227	chr13:84180364-84204415
RNF38	-0.524949359777628	chr1:138231727-138296312
RNF44	-0.524777545649963	chr2:62756009-62764744
RORB	-0.747428435643814	chr1:94393699-94587298
RPA3	0.581346942194221	chr8:48976564-48980091
RPL22L1	0.630964462056197	chr17:8077175-8081222
RPL36AL	0.507942484762679	chr5:129619888-129620209
RPS27	0.857390810206489	chr21:36317449-36317704
RPS27A	0.562379035320927	chr14:52148489-52152032
RPS29	0.571799849179289	chr10:74104637-74109945
RUNX1T1	-0.571056902934745	chr16:43728960-43867851
S100A4	0.56596032669719	chr18:7455391-7457535
SAMD11	0.737622966059383	chr7:35441192-35460789
SAMD12	-0.642552031141515	chr16:76316710-76722605
SAMSN1	0.503608862267252	chr21:19186843-19327566
SCAI	-0.511530776632053	chr1:168769217-168962547
SCARNA21	0.608838336083052	chr5:73927849-73927988
SCARNA7	0.608838547690919	chr17:16819045-16819371
SCUBE3	-0.503408205660867	chr4:36134465-36172624
SDK2	-0.566810303988115	chr5:122523438-122714317
SEMA3E	-0.526710297208046	chr8:64223468-64503330
SEMA5A	-0.767880962393411	chr2:194861990-195058453
SERPINA1	0.753249645260328	chr10:120002490-120015150
SERTAD2	-0.626419395144757	chr14:42298842-42316330
SETD1B	-0.527270118778132	chr9:112721615-112748001
SGSH	-0.51032286950898	chr5:129530203-129539379
SH3RF3	-0.567576580033062	chr14:14138565-14282780
SHANK1	-0.558634689357901	chr22:42495572-42548296
SHC3	-0.566887629324053	chr1:73037256-73203981
SHISA7	-0.688201640939141	chr22:46272703-46281005
SHISA9	-0.705902995976528	chr12:14233057-14247520
SLC24A2	-0.795942255504056	chr1:121630148-121902232
SLC25A26	0.530079562675904	chr15:42379947-42562722
SLC35E1	-0.648071332864939	chr22:15559391-15578412
SLC35F1	-0.561939431113031	chr4:118010155-118191797
SLC36A1	-0.503682433830973	chr2:49076016-49140898
SLC38A1	-0.529895430807788	chr9:24780156-24836551
SLC39A8	0.611237394133801	chr3:91242617-91382858
SLC6A17	-0.580471195502892	chr7:146041898-146091934
SLC7A14	-0.74998211660416	chr17:8348883-8469846
SLC9A7	-0.505059295875978	chrX:45555828-45626752
SLIT3	-0.512808671152672	chr2:29928429-29991576
SMIM4	0.616189141294551	chr15:28295091-28299100
SNED1	-0.51870368129547	chr6:157560352-157619741
SNORA18	0.691546764579433	chr11:44106932-44107062
SNORA18	0.691546764579433	chr11:53158723-53158853
SNORA31	0.745383430855505	chr5:158684332-158684462
SNORA51	-0.569614783263034	chr5:8444218-8444350
SNORA57	-0.628003232501413	chr2:35106333-35106482
SNORA63	0.745383969879341	chr15:8383558-8383691
SNORA67	0.783220376493059	chr5:74270113-74270254
SNORA68	0.608838068989654	chr22:16901866-16901999
SNORA81	0.691545987094472	chr15:5118998-5119176
SNORD89	0.783220184525126	chr14:5660542-5660658
SNORD94	-0.731292031443477	chr14:20382937-20383058
SNORD94	0.783220220400161	chr14:20382597-20382734
SNRPE	0.795382786249677	chr12:2065554-2066181
SNX29	-0.509069447734511	chr12:14582663-15101755
SNX29	-0.635102278875951	chr12:15106604-15134303
SNX30	-0.55402674424082	chr1:156218799-156345690
SOCS7	-0.653763264199466	chr5:110203330-110234681
SOGA1	-0.544696663482031	chr5:310218-405330
SOX10	-0.61133202237815	chr1:200424213-200434990
SOX9	-0.526734339312325	chr5:120513975-120517630
SP1	-0.614944130903974	chr9:42261923-42290862
SP140	0.529593480649731	chr6:146695735-146873753
SPEN	-0.549755838626	chr7:50173740-50271372
SRGAP3	-0.523620998646436	chr15:60917589-61014511
SRRM3	-0.566895258714491	chr2:9161265-9329496
SSH1	-0.575128748474924	chr9:98880055-98954411
ST8SIA3	-0.638111927335677	chr13:95281940-95290193
STK4	-0.516079063796378	chr5:39118656-39226497
STOX2	-0.613453207736003	chr3:5421133-5536079
STRN	-0.575966155347207	chr14:71330016-71454000
SULF1	-0.620242489043395	chr16:21815630-21982603
SYCE3	0.640931497763045	chr1:210081796-210099326
SYN3	-0.716273870719187	chr1:195093609-195555016
SYNPO2	-0.768112567618959	chr3:74485833-74970992
SYT6	-0.622373771730535	chr7:150137804-150204524
TANC2	-0.61140330399198	chr5:81908979-82144325
TBR1	-0.542318165561671	chr6:57501705-57510795
TEAD1	-0.531718482506834	chr11:76227710-76502505
TEKT5	0.54117158350517	chr12:11007173-11067676
TM4SF1	0.53230401214714	chr17:27894036-27902195
TMED8	-0.620373952288846	chr10:102696281-102733048
TMEM128	0.51924217221461	chr3:181981669-181995320
TMEM255B	-0.517256271198596	chr1:29010553-29038129
TMEM262	-0.672442722651065	chr11:120709920-120710493
TMEM42	0.50827237708005	chr15:20533439-20537118
TMEM63A	-0.526067508144123	chr19:17891765-17928326
TMEM88B	-0.532960656091145	chr7:35927293-35928913
TNFAIP8L2	0.524407803778995	chr18:5128571-5131766
TNR	-0.713994554120159	chr18:31516186-31700244
TNS1	-0.57189705200625	chr6:134207856-134304316
TP53INP2	-0.678584638292356	chr5:2565377-2574653
TRIM33	-0.555599221548988	chr7:150435166-150554130
TRIM66	-0.553782633906428	chr11:72050347-72085099
TSC1	-0.521410471618428	chr1:176996806-177029345
TTBK2	-0.515482354488223	chr10:19825008-20056941
TULP4	-0.542692694661938	chr4:159339482-159548278
TXNDC17	0.550109197177951	chr5:98872070-98874392
UBA52	0.644576005768169	chr12:87862896-87863390
UBALD2	-0.508348396602396	chr5:125534181-125540944
UBE4A	-0.513279204550739	chr11:15951050-15992598
UNC13A	-0.530237425096778	chr22:16625714-16718294
UNC5B	-0.530371891112539	chr12:52854397-52875968
UST	-0.563441642160983	chr4:149510417-149983619
VANGL2	-0.507811615068964	chr18:13979019-14008784
VCPKMT	0.562374838241908	chr10:74666380-74675014
VWC2L	-0.521874791306477	chr6:130716555-130888018
WDR7	-0.50501403580291	chr13:94622964-94982473
WIF1	0.567057722570931	chr9:54157433-54223519
WIPF3	-0.516066121842496	chr8:25843242-26064768
XKR4	-0.560039548316595	chr16:8086488-8521489
XYLT1	-0.549469651747821	chr12:17448158-17830540
ZBTB16	-0.548593479903655	chr11:11593360-11797842
ZBTB21	-0.504739593708215	chr21:45921395-45940299
ZBTB4	-0.604854776459634	chr5:74396650-74403376
ZBTB40	-0.659942179916642	chr7:56444006-56526227
ZBTB7A	-0.548501830732021	chr22:3703602-3781149
ZC3H12B	-0.578869117326582	chrX:57421241-57435484
ZCCHC14	-0.528335598092179	chr20:41793567-41848594
ZFHX2	-0.630293586452454	chr10:47576774-47590059
ZFHX4	-0.534594411205734	chr16:28900256-29092279
ZFP36L1	-0.605107242915538	chr10:94001621-94007662
ZFP92	-0.559742404343494	chrX:139948554-139951656
ZHX3	-0.531351045914153	chr5:35202616-35324930
ZNF185	-0.599321058596518	chrX:139640667-139703130
ZNF275	-0.628004391157414	chrX:139879981-139884606
ZNF300	0.516643109540636	chr2:48425775-48437017
ZNF407	-0.501250738387723	chr13:112201785-112652620
ZNF483	-0.620909608281609	chr1:154998964-155010532
ZNF609	-0.589879897457356	chr10:6819070-7011890
ZNF827	-0.558932556004034	chr3:47002981-47179442

## Sheet: marmoset_isoforms
Gene_Name	Isoform	Delta	Locus
AAAS	ENSCJAT00000036335	0.628509816119732	chr9:42179049-42193587
AAED1	ENSCJAT00000010629	0.586118995926502	chr1:69145893-69156066
AAK1	ENSCJAT00000037619, ENSCJAT00000037622	-0.576366507601151, -0.733672612205815	chr14:37271087-37434683, chr14:37271087-37429408
ABAT	ENSCJAT00000033709	-0.762395810360907	chr12:9072716-9187451
ABCA2	ENSCJAT00000024895	-0.721676201348045	chr1:181134127-181156455
ABCB1	ENSCJAT00000028441	0.623926811611942	chr8:60059733-60303311
ABCB6	ENSCJAT00000060221	-0.707433251394154	chr6:135607207-135615356
ABCB7	ENSCJAT00000033122	0.506455312735454	chrX:66825154-66966080
ABCC5	ENSCJAT00000052409	0.605533787428603	chr15:5596974-5629350
ABHD3	ENSCJAT00000040297	0.847851499183465	chr13:58849120-58862735
ABHD6	ENSCJAT00000038792	-0.641726136475048	chr15:34293412-34344430
ABI1	ENSCJAT00000052695, ENSCJAT00000063012	-0.611681033228937, -0.783408316754497	chr7:24246464-24365886, chr7:24246903-24365864
ABI1	ENSCJAT00000009140	0.52830016045549	chr7:24244966-24366030
ABI2	ENSCJAT00000010455	-0.735655464439295	chr6:119088094-119199393
ABI3BP	ENSCJAT00000001000	-0.80808215436457	chr15:95833711-96072238
ABLIM1	ENSCJAT00000001987, ENSCJAT00000037896	-0.501378547733137, -0.63226247041189	chr12:102113985-102316414, chr12:102114173-102347028
ABLIM2	ENSCJAT00000002012	-0.628444290615583	chr3:185947940-186091264
ACBD3	ENSCJAT00000024678	0.52109302378542	chr19:17613073-17655762
ACCS	ENSCJAT00000022136	-0.505825336877215	chr11:107226152-107236445
ACIN1	ENSCJAT00000015820, ENSCJAT00000015888	-0.596945051545415, -0.529653177714794	chr10:47132626-47144918, chr10:47133323-47144950
ACP2	ENSCJAT00000039331	-0.508509657534866	chr11:110516501-110526198
ACSL6	ENSCJAT00000025003	0.663910103080103	chr2:73490377-73550911
ACTA2	ENSCJAT00000010820	0.57206033979104	chr12:75547108-75564628
ACTB	ENSCJAT00000000011	-0.92012474712596	chr2:15168354-15171449
ACTL7A	ENSCJAT00000043513	0.530085406707487	chr1:144706533-144708018
ACTN2	ENSCJAT00000034530	0.576252615089118	chr19:43611861-43646785
ACTR2	ENSCJAT00000053025	-0.716278895881363	chr14:41659281-41693302
ACTR3	ENSCJAT00000027451, ENSCJAT00000027461	-0.732653377964118, -0.528367381477903	chr6:87940950-88010413, chr6:87940787-88011216
ACVR2A	ENSCJAT00000063259	-0.713711779039836	chr6:71577051-71661194
ADA	ENSCJAT00000034496	0.555080600705475	chr5:38761021-38781043
ADAM9	ENSCJAT00000004409	-0.925407549717965	chr13:36907627-36964037
ADCY1	ENSCJAT00000021836, ENSCJAT00000065921	-0.938035238719593, -0.657540851591275	chr8:13164661-13245564, chr8:13188408-13216762
ADCY5	ENSCJAT00000015013	-0.50232010873807	chr15:73589635-73755561
ADCYAP1R1	ENSCJAT00000017399	-0.772759839308118	chr8:24676732-24735277
ADD2	ENSCJAT00000037946	-0.560150764147047	chr14:36111804-36171446
ADD3	ENSCJAT00000056898	0.619782890387876	chr12:97522102-97652580
ADGRB2	ENSCJAT00000012515, ENSCJAT00000012701	-0.516818468752818, -0.576577400481502	chr7:65944754-65961803, chr7:65932415-65963087
ADGRB2	ENSCJAT00000012692	0.608019160170518	chr7:65932415-65961991
ADNP	ENSCJAT00000001040	-0.682177513911124	chr5:44814477-44854035
ADRA1A	ENSCJAT00000039028	-0.505600768950457	chr13:11355683-11459291
ADRA1B	ENSCJAT00000037402	-0.641571973816179	chr2:21010330-21068088
ADRM1	ENSCJAT00000056454	0.58203298400766	chr5:56325258-56328118
AFF1	ENSCJAT00000011781	-0.603727642037456	chr3:106956893-107088212
AFF2	ENSCJAT00000000129	-0.601805276714888	chrX:136145171-136179092
AFF4	ENSCJAT00000025945	-0.714197414565299	chr2:72495741-72591332
AGO2	ENSCJAT00000008020	-0.512946574893478	chr16:54035692-54152594
AGTRAP	ENSCJAT00000025865, ENSCJAT00000025880	-0.58808936429537, -0.58808936429537	chr7:46480512-46486488, chr7:46465168-46486488
AHCYL1	ENSCJAT00000006328	-0.545717294264129	chr7:145862327-145903601
AHCYL2	ENSCJAT00000020181	-0.62534030683147	chr8:116844621-116898706
AHR	ENSCJAT00000001876	-0.508314697093241	chr8:38802575-38846659
AIF1	ENSCJAT00000005913	0.589734765746297	chr4:32170512-32172305
AK3	ENSCJAT00000059565	0.624422423663	chr1:106448516-106470604
AKAP11	ENSCJAT00000034351	-0.664182897474995	chr5:155484194-155493003
AKAP7	ENSCJAT00000006053	-0.522954840958138	chr4:131637834-131640191
AKR1A1	ENSCJAT00000026506	-0.804686442642646	chr7:80418506-80439656
ALAD	ENSCJAT00000034936	0.595429696969038	chr1:156830437-156846332
ALDH1L1	ENSCJAT00000013526, ENSCJAT00000013533	0.596371918945223, 0.891587314835904	chr15:70990640-71075213, chr15:70990629-71075215
ALDH4A1	ENSCJAT00000014095	-0.574414679341223	chr7:52866218-52885924
ALDH4A1	ENSCJAT00000014101	0.529395136923568	chr7:52864959-52897799
ALDOC	ENSCJAT00000024838	-0.698528293050854	chr5:95568166-95571959
ALDOC	ENSCJAT00000060664	0.550829256877133	chr5:95568139-95572094
ALG6	ENSCJAT00000032145	0.676791495370044	chr7:98842539-98865261
ALKBH3	ENSCJAT00000053993	0.685516523989949	chr11:107029538-107067156
ANG	ENSCJAT00000054362	0.621305068802286	chr10:45008390-45015181
ANK2	ENSCJAT00000006870, ENSCJAT00000007077, ENSCJAT00000007097	-0.514701289553554, -0.700642781944563, -0.565966841548923	chr3:80199497-80241208, chr3:80207383-80409076, chr3:80197335-80331742
ANK3	ENSCJAT00000059682	-0.504075931329439	chr12:64102821-64341636
ANKLE2	ENSCJAT00000025221	-0.800847189732566	chr9:123790615-123826904
ANKRD11	ENSCJAT00000021193	-0.831151668018742	chr20:43766851-43901703
ANKRD35	ENSCJAT00000004263	0.513740149895507	chr18:1276031-1300383
ANKS1B	ENSCJAT00000004374	-0.631279977166884	chr9:88834416-88989159
ANKZF1	ENSCJAT00000005461	-0.532925825545589	chr6:135627313-135632428
ANLN	ENSCJAT00000024125	-0.572625075541109	chr8:4351340-4412002
ANO4	ENSCJAT00000003870	0.564543826392332	chr9:91233348-91302309
ANO5	ENSCJAT00000012604	0.519256776800288	chr11:85554686-85648857
ANTXR1	ENSCJAT00000037514	-0.519316190720903	chr14:37686617-37956615
ANXA11	ENSCJAT00000006932	-0.721154718813852	chr12:44180766-44277150
ANXA3	ENSCJAT00000029169	0.513818439871172	chr3:115918195-115957078
AP1G1	ENSCJAT00000058513	-0.517026042301405	chr20:26535014-26596518
AP1S1	ENSCJAT00000057231	0.77782386579994	chr2:10887301-10893868
AP2S1	ENSCJAT00000022736	0.587426404308732	chr22:38750569-38751614
APBB1	ENSCJAT00000027701	-0.520246219724341	chr11:69760604-69779468
APBB2	ENSCJAT00000037999	-0.689964670785545	chr3:149634027-150057721
APH1A	ENSCJAT00000057771	-0.688326659728375	chr18:4241480-4245306
APH1A	ENSCJAT00000019157	0.534927007531478	chr18:4241504-4245217
API5	ENSCJAT00000021812	-0.874865899154291	chr11:106484320-106513187
APOC1	ENSCJAT00000025352	0.614740865460097	chr22:36965752-36970521
APOC2	ENSCJAT00000025328	0.633412566438489	chr22:36989375-36989751
APP	ENSCJAT00000014985, ENSCJAT00000027101	-0.627323629105823, -0.5411068612625	chr21:29866051-30151793, chr21:29865902-30152164
APTX	ENSCJAT00000015587	0.793093593831929	chr1:135011107-135023285
AQP7	ENSCJAT00000015953	-0.537880607843928	chr1:135433827-135451161
ARAP1	ENSCJAT00000052637	-0.514658188940151	chr11:66081751-66134481
ARHGAP11A	ENSCJAT00000054227	0.560555440271149	chr10:41801871-41823156
ARHGAP12	ENSCJAT00000062280	-0.605984175351445	chr7:28745731-28830453
ARHGAP22	ENSCJAT00000052773	0.684606093764127	chr12:35339040-35386405
ARHGAP26	ENSCJAT00000035846, ENSCJAT00000063644	-0.722301142085293, -0.523360915093551	chr2:39792679-40261121, chr2:39792888-40261121
ARHGAP44	ENSCJAT00000008973	-0.809038218422371	chr5:68618485-68712370
ARHGEF11	ENSCJAT00000012713	-0.525517548362548	chr18:11013209-11065430
ARHGEF25	ENSCJAT00000053301	0.645002459160691	chr9:46444127-46449498
ARID1B	ENSCJAT00000024193	-0.78260788227657	chr4:157856333-158235624
ARL4A	ENSCJAT00000001538	0.503853756763146	chr8:43536813-43540870
ARL5A	ENSCJAT00000006357	0.570667581574243	chr6:67641051-67655379
ARMC7	ENSCJAT00000028399	-0.630390734653354	chr5:124331632-124345416
ARMC8	ENSCJAT00000004653	-0.565213981260592	chr17:38265585-38356251
ARPP21	ENSCJAT00000056448	-0.580967500415498	chr17:66236500-66286579
ARPP21	ENSCJAT00000023915	0.796304886307762	chr17:66280395-66286581
ARRB2	ENSCJAT00000023702	0.662811190854299	chr5:96839890-96850573
ASH2L	ENSCJAT00000059303	-0.667638022078022	chr13:35903299-35938433
ASPH	ENSCJAT00000063064	0.625236784749874	chr16:14111601-14178591
ASPHD1	ENSCJAT00000061332	0.562799172444683	chr12:27942782-27961364
ASTN1	ENSCJAT00000016748	-0.526966225340932	chr18:29961289-30175674
ASTN2	ENSCJAT00000040041	-0.513281031120436	chr1:159876413-160926585
ASXL2	ENSCJAT00000016344	-0.583863157612011	chr14:82702863-82757214
ATF7	ENSCJAT00000036723	-0.659493648205551	chr9:42407283-42520102
ATG2B	ENSCJAT00000012543	-0.604698550978285	chr10:121967113-122045119
ATIC	ENSCJAT00000022711	0.665218855722224	chr6:131652388-131689442
ATN1	ENSCJAT00000014318	-0.574631426238307	chr9:18785327-18793888
ATP11A	ENSCJAT00000013023	-0.715788767884316	chr1:27981361-28173577
ATP11C	ENSCJAT00000054425	0.504873896225041	chrX:127494911-127537164
ATP1A1	ENSCJAT00000011982	-0.553151496177484	chr7:152476681-152509472
ATP1A3	ENSCJAT00000062559	-0.830037639061813	chr22:34902571-34932310
ATP2B3	ENSCJAT00000022295	-0.507095038490858	chrX:140059636-140107208
ATP2C1	ENSCJAT00000006291, ENSCJAT00000053380	-0.563908809557929, -0.690068880484383	chr17:45278417-45408993, chr17:45278856-45298450
ATP5G1	ENSCJAT00000043537	0.502013607522361	chr1:151246172-151246692
ATP6AP2	ENSCJAT00000055448	-0.847342312436018	chrX:39442686-39540843
ATP6V1B2	ENSCJAT00000059467	-0.60863229762401	chr13:18084798-18109548
ATP6V1C1	ENSCJAT00000031375	-0.61644428331379	chr16:91460392-91506223
ATP6V1G2	ENSCJAT00000052527	0.56084186567328	chr4:32073623-32077521
ATP6V1H	ENSCJAT00000028187	0.719340069290497	chr16:6652316-6756555
ATP8A1	ENSCJAT00000037627	-0.786953985072079	chr3:148133592-148381905
ATPAF1	ENSCJAT00000041618	0.569741831366311	chr7:81478807-81517987
ATXN1	ENSCJAT00000012766	-0.653600755839744	chr4:12259831-12285329
ATXN1L	ENSCJAT00000059905	-0.604348959996594	chr20:26465934-26468004
AUH	ENSCJAT00000052970	-0.705764286125023	chr1:71972197-71981714
B3GNT4	ENSCJAT00000039982	-0.575710949176406	chr9:113114411-113118359
BACH1	ENSCJAT00000061738	0.561662826146961	chr21:33151228-33197387
BAG6	ENSCJAT00000002260	-0.800930119194134	chr4:32195409-32210603
BAX	ENSCJAT00000056334	0.549965756528618	chr22:40858403-40866508
BCAR1	ENSCJAT00000027809	-0.647413672755031	chr20:29149385-29170449
BCAR3	ENSCJAT00000063036	0.677656302665568	chr7:130029638-130055477
BCL2L1	ENSCJAT00000040840	-0.626368967710026	chr5:5587431-5588010
BCL2L12	ENSCJAT00000007004	-0.531487743504839	chr22:41553742-41564079
BCL6	ENSCJAT00000027970	0.736868442785918	chr15:9358251-9371277
BCLAF1	ENSCJAT00000016112	-0.742843618179638	chr4:136841345-136859868
BCORL1	ENSCJAT00000053017	-0.640239378539547	chrX:117886202-117974764
BCR	ENSCJAT00000018869	-0.561136514752478	chr1:186727798-186901806
BEND6	ENSCJAT00000020111	0.53719712117256	chr4:58294082-58424978
BEX4	ENSCJAT00000006540	0.5209191236497	chrX:91956463-91958509
BICD1	ENSCJAT00000035790	-0.52656119766438	chr9:35011957-35336259
BIRC7	ENSCJAT00000019352	0.567951143752766	chr5:57223895-57227344
BLCAP	ENSCJAT00000053383	0.92532375436106	chr5:31501482-31511658
BLZF1	ENSCJAT00000019964	-0.714083399047469	chr18:37070822-37082487
BMPR1B	ENSCJAT00000054502	0.522998277575583	chr3:98713130-98762148
BMPR2	ENSCJAT00000009881	-0.670362254181183	chr6:118065911-118155199
BMS1	ENSCJAT00000062820	0.613444141330548	chr12:39964919-39972675
BNIP3L	ENSCJAT00000039074	-0.898508765026598	chr13:11779888-11795326
BOD1	ENSCJAT00000059628	0.773479230048905	chr1:41745524-41755964
BOK	ENSCJAT00000000985	-0.540301358978915	chr6:158117402-158129878
BRAF	ENSCJAT00000026395	-0.502551544747716	chr8:105176488-105374536
BRD2	ENSCJAT00000042411	0.684821582217482	chr4:33809346-33819353
BRD4	ENSCJAT00000004159	-0.664237884542503	chr22:14396196-14413994
BRD8	ENSCJAT00000052760	-0.605101793830514	chr2:35023716-35045009
BRD8	ENSCJAT00000055850, ENSCJAT00000063610	0.506090735624762, 0.500067465735411	chr2:35023512-35045009, chr2:35023487-35034277
BRF1	ENSCJAT00000038737	-0.693363908445407	chr10:131265927-131279590
BRF1	ENSCJAT00000038783	0.59879888779694	chr10:131264639-131345789
BRI3BP	ENSCJAT00000042074	-0.629927571723522	chr9:115973779-116006272
BRINP1	ENSCJAT00000062237	0.676008667322893	chr1:162742902-162945931
BROX	ENSCJAT00000012821	-0.543741979489354	chr19:2063946-2084012
BRPF3	ENSCJAT00000053233	-0.742045803533401	chr4:37166227-37199171
BSDC1	ENSCJAT00000058105	-0.682706919822878	chr7:66602278-66632865
BSN	ENSCJAT00000007709	-0.738724255484047	chr15:25367163-25381416
BST2	ENSCJAT00000018929, ENSCJAT00000018942	0.541008385446846, 0.619885089608666	chr22:16359936-16361815, chr22:16350998-16361776
BTBD1	ENSCJAT00000030854	0.590439609975674	chr6:22705446-22765880
BTBD3	ENSCJAT00000060998	0.70239065055712	chr5:17431350-17468831
C11orf54	ENSCJAT00000035515	0.557536331060928	chr11:44076798-44093646
C11orf84	ENSCJAT00000036042	-0.751481029939328	chr11:119321643-119337063
C11orf95	ENSCJAT00000035838, ENSCJAT00000035853	-0.515863889367074, -0.551060417637155	chr11:119273295-119282519, chr11:119426186-119431767
C18orf21	ENSCJAT00000059238	0.509485288367048	chr13:73601923-73608788
C19orf45	ENSCJAT00000058505	-0.710657883758008	chr22:7245293-7356207
C1QTNF4	ENSCJAT00000039687	0.573889511468238	chr11:110881267-110882257
C2orf80	ENSCJAT00000005495	0.573859419240743	chr6:124169859-124193951
C3	ENSCJAT00000062074	0.581584709343383	chr22:6384250-6397613
C4orf50	ENSCJAT00000020778	-0.634613784051986	chr3:183836156-183857491
C6orf89	ENSCJAT00000019378	-0.504858086329366	chr8:97912832-97934783
C7orf50	ENSCJAT00000030691	0.518735260569415	chr2:56905174-56913865
CACNA1E	ENSCJAT00000008831	-0.526739550521434	chr18:24208548-24555744
CACNA2D2	ENSCJAT00000010237	-0.517064391881709	chr15:26076234-26107284
CACNB2	ENSCJAT00000016366, ENSCJAT00000016379	-0.514682616216903, -0.690191353538884	chr7:16236354-16387366, chr7:16101809-16387321
CACNB3	ENSCJAT00000040824	-0.665317590870899	chr9:37564284-37576985
CADM1	ENSCJAT00000024299	-0.661370051678474	chr11:12743930-12808304
CADPS	ENSCJAT00000038527	0.842831751231297	chr15:38546015-38624037
CALCA	ENSCJAT00000018937	0.750948703235882	chr11:78552925-78556375
CALCOCO1	ENSCJAT00000036831	-0.528989043930956	chr9:42615140-42628934
CALCRL	ENSCJAT00000052601	0.576428290617531	chr6:102528044-102630517
CALD1	ENSCJAT00000058903	0.792772038470172	chr8:111198502-111282217
CALM3	ENSCJAT00000001175	0.506696137700105	chr14:60684466-60687246
CALR	ENSCJAT00000058016	-0.858387996374901	chr22:12146930-12151335
CALR	ENSCJAT00000008980	0.515265591668268	chr22:12146921-12151430
CAMK2B	ENSCJAT00000055192, ENSCJAT00000058982	-0.792435745591144, -0.771929371206966	chr8:11742730-11830467, chr8:11717217-11830509
CAMK2G	ENSCJAT00000057881	0.711252309218887	chr12:50311291-50325870
CAMKK1	ENSCJAT00000022483	-0.908119568094718	chr5:62693495-62716620
CAMKV	ENSCJAT00000008665	-0.840406225630595	chr15:25578131-25588775
CAMSAP1	ENSCJAT00000020719	-0.849394960826359	chr1:179929751-180001399
CAMTA1	ENSCJAT00000000480	-0.544667493942586	chr7:42110838-42195181
CAND1	ENSCJAT00000056813	-0.828589236307621	chr9:56509919-56555183
CANX	ENSCJAT00000019603	-0.620340479286094	chr2:59322661-59343162
CAP1	ENSCJAT00000005311, ENSCJAT00000005318	-0.624084757843716, -0.668131965848251	chr7:74524473-74602155, chr7:74524451-74602585
CAP2	ENSCJAT00000012972	-0.925270233847317	chr4:11102127-11249506
CAP2	ENSCJAT00000053804	0.908474214336457	chr4:11101134-11249621
CAPN5	ENSCJAT00000029517	-0.518366959334378	chr11:61506188-61593507
CAPN7	ENSCJAT00000061099	0.708262689561382	chr17:46194169-46213986
CAPZB	ENSCJAT00000013189	-0.888306826910562	chr7:53347271-53438220
CARD18	ENSCJAT00000042980	0.62015533196494	chr11:2630004-2631336
CASD1	ENSCJAT00000008713	0.801778858790316	chr8:52944958-52956730
CBFA2T3	ENSCJAT00000025349	-0.506825375414736	chr20:43365096-43462941
CBL	ENSCJAT00000027260	-0.52802363996014	chr11:16861319-16951218
CBLN1	ENSCJAT00000024532	0.581578916365264	chr20:2907361-2910832
CBX5	ENSCJAT00000036976	-0.643830954692111	chr9:43176808-43218435
CC2D2A	ENSCJAT00000023818	0.513829366973903	chr3:175753199-175778978
CCDC25	ENSCJAT00000030001	-0.560239842995384	chr13:10559745-10593619
CCDC6	ENSCJAT00000013465	-0.760002057863275	chr12:64488421-64600467
CCDC77	ENSCJAT00000004004	0.50169372603782	chr9:11904657-11937756
CCDC80	ENSCJAT00000055936	0.660216975265786	chr15:83416786-83421584
CCM2	ENSCJAT00000023028	-0.924018122399276	chr8:12581414-12620290
CCNG1	ENSCJAT00000057710	0.51855231355395	chr2:24592986-24600148
CCNG2	ENSCJAT00000028814	-0.653850412082843	chr3:117435944-117445436
CCNG2	ENSCJAT00000062261	0.569758577152968	chr3:117435336-117445273
CCNI	ENSCJAT00000053057	-0.697100623017734	chr3:117525855-117551505
CCNL1	ENSCJAT00000009099	0.651787885679431	chr17:20184588-20196975
CCNL2	ENSCJAT00000021609	0.709564940326001	chr7:35892795-35903180
CCNT1	ENSCJAT00000040771	-0.555427705611239	chr9:37430310-37462131
CCNT2	ENSCJAT00000022561	0.889457833478675	chr6:85031986-85072671
CCNY	ENSCJAT00000027382, ENSCJAT00000052289	-0.726339171122322, -0.824731191010656	chr7:32246821-32343153, chr7:32133094-32343671
CCP110	ENSCJAT00000019002	-0.59303978226303	chr12:19099533-19126604
CCPG1	ENSCJAT00000004324	0.510691535878924	chr10:32628237-32743989
CCT3	ENSCJAT00000062775	0.552927277816534	chr18:10351918-10375709
CCT4	ENSCJAT00000017134	0.533680246338011	chr14:45315339-45332962
CCT5	ENSCJAT00000017540	-0.660976854840756	chr2:193721576-193735614
CCT6A	ENSCJAT00000041858	0.75914413163124	chr17:74561397-74575867
CCT7	ENSCJAT00000062180	0.876444980405818	chr14:33507465-33524427
CCT8	ENSCJAT00000016754	0.743611018006187	chr21:32884794-32902220
CD2BP2	ENSCJAT00000014233	-0.516864128758855	chr12:28233740-28236513
CD55	ENSCJAT00000035849	-0.559003104494361	chr19:29367400-29400817
CD58	ENSCJAT00000011701	0.546267933307484	chr7:152639575-152690829
CDC37	ENSCJAT00000012565	0.775500829596735	chr22:9813326-9826108
CDC42BPA	ENSCJAT00000025490	-0.560419377056708	chr19:16524986-16847875
CDC73	ENSCJAT00000016606	-0.563929729170498	chr18:44401891-44508150
CDH24	ENSCJAT00000015969	-0.571991390892455	chr10:47120533-47129708
CDK14	ENSCJAT00000062340	-0.813834001080754	chr8:56368135-56861212
CDK17	ENSCJAT00000004928	-0.509687754857207	chr9:86336829-86459950
CDK19	ENSCJAT00000010331	-0.648329682842361	chr4:110237714-110451603
CDK5	ENSCJAT00000039791	-0.803988345271821	chr8:95754353-95758480
CDKL2	ENSCJAT00000039141	-0.578009217693182	chr3:119108197-119145747
CDKL5	ENSCJAT00000011369	-0.807581741851008	chrX:16699484-16892636
CDKN1B	ENSCJAT00000053195	-0.588134682948281	chr9:8835456-8839775
CDYL	ENSCJAT00000042026	0.752369321354796	chr4:23731884-23868951
CECR2	ENSCJAT00000033551	-0.750558853269873	chr1:182683653-182763591
CELF1	ENSCJAT00000062965	-0.57518917466651	chr11:110754891-110781279
CELF2	ENSCJAT00000040588	-0.758139807152221	chr7:9550074-9709365
CELF4	ENSCJAT00000041576	-0.640889386409215	chr13:74938189-75265410
CENPW	ENSCJAT00000007053	0.510371812187177	chr4:126569356-126577836
CEP170B	ENSCJAT00000003932	-0.507156145204597	chr10:130930911-130945879
CEP70	ENSCJAT00000004452	0.620707623614225	chr17:37993746-38054747
CFB	ENSCJAT00000004622	0.579523707183282	chr4:32539516-32545907
CFL1	ENSCJAT00000003630	0.668920908742629	chr11:121548748-121552044
CHFR	ENSCJAT00000025348	-0.551526849005221	chr9:123910452-123926772
CHIC1	ENSCJAT00000031962	-0.516490156458688	chrX:65182442-65206719
CHIT1	ENSCJAT00000012668	0.515848773617691	chr19:24921923-24933985
CHMP4B	ENSCJAT00000036056	0.54935801797294	chr5:3441851-3485105
CHN2	ENSCJAT00000016391, ENSCJAT00000016447	-0.647823117719987, -0.733122310362148	chr8:26143845-26175202, chr8:26143792-26403636
CHPT1	ENSCJAT00000003154	0.77239211317924	chr9:91856160-91886156
CHRM3	ENSCJAT00000034011	-0.507508379318891	chr19:40778889-40868179
CIB2	ENSCJAT00000019677	0.788140180177867	chr18:2750665-2774074
CIR1	ENSCJAT00000058871	-0.537785723957115	chr6:44046714-44052669
CKLF	ENSCJAT00000032781	0.625571163081289	chr20:20238802-20243836
CLASP1	ENSCJAT00000062868	-0.591398342221789	chr6:95363155-95749666
CLASP2	ENSCJAT00000023634	0.572456654661194	chr17:64088588-64217785
CLDN10	ENSCJAT00000006432	0.534847821627874	chr1:10691345-10714914
CLEC16A	ENSCJAT00000031178	-0.592102910144375	chr12:15958861-16178181
CLIP3	ENSCJAT00000018884	-0.511901023896772	chr22:29811795-29832017
CLSTN2	ENSCJAT00000004089	-0.5800784708107	chr17:36012989-36186197
CLTA	ENSCJAT00000064248	-0.816276546620012	chr1:138008635-138055784
CLTC	ENSCJAT00000002922	-0.803753632088969	chr5:84320021-84404233
CLTC	ENSCJAT00000002918	0.515114465699759	chr5:84344874-84404233
CMPK1	ENSCJAT00000041814	0.501706670250797	chr7:82237544-82273632
CMTM4	ENSCJAT00000054166	-0.540943097422455	chr20:20300520-20374440
CNN3	ENSCJAT00000043634, ENSCJAT00000056024	-0.677899140555853, -0.637332586006608	chr7:131497474-131527687, chr7:131497374-131526300
CNOT1	ENSCJAT00000022407	-0.641635012630792	chr20:12554884-12648462
CNTN4	ENSCJAT00000030027	-0.549937058007644	chr15:54679975-54898109
CNTNAP2	ENSCJAT00000019358	-0.521179604164808	chr8:97864326-98456775
CNTNAP5	ENSCJAT00000036149	-0.511429921500959	chr6:98086385-98977859
COBL	ENSCJAT00000026542	-0.518961965168506	chr8:17956706-18140332
COL4A3BP	ENSCJAT00000033121	-0.658567125977737	chr2:132942925-132968827
COL5A1	ENSCJAT00000019922, ENSCJAT00000065902	-0.548221769306862, -0.603622674557698	chr1:178916294-178952195, chr1:178737472-178951629
COL5A3	ENSCJAT00000011716	-0.665127349871493	chr22:9387761-9406284
COLGALT1	ENSCJAT00000026914	-0.566782395847969	chr22:16582444-16607922
COMMD8	ENSCJAT00000037214	0.661613261500611	chr3:143308671-143324525
COQ3	ENSCJAT00000002452	0.708270646676796	chr4:98550639-98575916
COX16	ENSCJAT00000028840	0.517389977548663	chr10:95587805-95612581
COX6C	ENSCJAT00000030567	0.539255270352237	chr16:94671046-94689037
COX7A1	ENSCJAT00000060002	0.839371888459228	chr22:29956148-29957149
CPEB3	ENSCJAT00000016532	-0.793020027398831	chr12:78904163-79148725
CPEB4	ENSCJAT00000058913	0.574974872465912	chr2:66134682-66209815
CPLX3	ENSCJAT00000030248	-0.753766322831206	chr10:17182072-17185858
CPNE1	ENSCJAT00000034471	-0.677826846703733	chr5:1556272-1586329
CPNE1	ENSCJAT00000034484	0.829790862771015	chr5:1545496-1586329
CPNE8	ENSCJAT00000035323	0.538863310544998	chr9:32835051-33086025
CPSF3L	ENSCJAT00000062486	0.505956118499609	chr7:35824283-35826605
CPSF6	ENSCJAT00000003415	-0.730651658429278	chr9:58706199-58735354
CRBN	ENSCJAT00000030128	-0.602974349177425	chr15:54995384-55022550
CREB1	ENSCJAT00000011764	-0.564056636055495	chr6:123511429-123557337
CREBBP	ENSCJAT00000038739	-0.573040390796929	chr12:3755673-3888493
CREBRF	ENSCJAT00000037660	-0.580515936011937	chr2:67034804-67116101
CREM	ENSCJAT00000027337	0.526553940488048	chr7:32009018-32045111
CRHR1	ENSCJAT00000039264	0.559716348042243	chr5:79960490-80014945
CRTC1	ENSCJAT00000014540	-0.884942601251575	chr22:17755123-17783202
CSE1L	ENSCJAT00000031999	-0.684800485686055	chr5:43079086-43137222
CSGALNACT1	ENSCJAT00000027787	0.603656282193482	chr13:18828707-18939712
CSNK1D	ENSCJAT00000035168, ENSCJAT00000035187	-0.633894282450246, -0.696714602216966	chr5:131439159-131464496, chr5:131437740-131464766
CSPG5	ENSCJAT00000032058	-0.817266886204754	chr15:23263502-23281689
CSRNP2	ENSCJAT00000034255	-0.54689556573773	chr9:39922770-39941932
CTBP2	ENSCJAT00000002968	-0.677719344996927	chr12:112914797-113060760
CTNNB1	ENSCJAT00000055349	-0.58573859679992	chr17:71656890-71672133
CTNNB1	ENSCJAT00000035036	0.526404486838041	chr17:71656890-71672826
CTNND2	ENSCJAT00000018034	-0.668389996743939	chr2:192277798-192932349
CTSA	ENSCJAT00000052257	0.94165184211557	chr5:39942318-39948320
CTSH	ENSCJAT00000004397	0.520867773111547	chr10:18573480-18595816
CTTN	ENSCJAT00000001833	0.591676144589822	chr11:125918771-125946714
CUL3	ENSCJAT00000024239	-0.690886629011291	chr6:141036219-141140982
CUL4A	ENSCJAT00000013456	-0.743904339571852	chr1:28475157-28531449
CUL5	ENSCJAT00000019650	-0.72682536976854	chr11:5453277-5566254
CWC27	ENSCJAT00000059976	-0.880512359559685	chr2:142063733-142362896
CWF19L2	ENSCJAT00000019316	0.764828868946604	chr11:4779940-4799313
CXXC4	ENSCJAT00000030551	-0.555065417995364	chr3:89200282-89221280
CYFIP2	ENSCJAT00000037085	-0.899329675095632	chr2:18250014-18298478
CYLD	ENSCJAT00000003364	-0.518929568680813	chr20:4569361-4623702
CYP11A1	ENSCJAT00000034772	-0.53290954909343	chr10:16638077-16653719
CYTH1	ENSCJAT00000038417	-0.521190293027484	chr5:127942682-127989906
DAAM2	ENSCJAT00000020439	-0.547414623660495	chr4:40948443-40998975
DAB1	ENSCJAT00000031087	-0.679428078238245	chr7:92233409-92534517
DAB2IP	ENSCJAT00000039638	-0.703884753935214	chr1:165499539-165527487
DAZAP1	ENSCJAT00000010848	-0.573825601647504	chr22:1073283-1132331
DAZAP2	ENSCJAT00000034412	0.762436899563704	chr9:40077627-40083411
DBI	ENSCJAT00000042146	0.65863022508351	chr6:93419393-93424235
DBP	ENSCJAT00000000652	0.82234504277605	chr22:40563038-40570452
DCAF7	ENSCJAT00000038757, ENSCJAT00000038758	-0.545801793158504, -0.58069284624526	chr5:82272657-82311262, chr5:82272639-82315693
DCAF8	ENSCJAT00000062100	-0.634448313632698	chr18:13805443-13848449
DCLK1	ENSCJAT00000035605, ENSCJAT00000035615, ENSCJAT00000035616	-0.790915959879615, -0.60587213588864, -0.7387884611837	chr5:148962918-149044918, chr5:148963690-149343563, chr5:148962918-149337833
DCP1A	ENSCJAT00000014473	-0.624124380374093	chr15:29092700-29137619
DCTN2	ENSCJAT00000014076	-0.644228103145507	chr9:46355332-46372701
DCTN2	ENSCJAT00000014087	0.71626813162004	chr9:46355033-46372790
DCTN4	ENSCJAT00000041182	-0.790964605886666	chr2:48222725-48240348
DCUN1D4	ENSCJAT00000036490	0.614351967546151	chr3:141537076-141617405
DDAH1	ENSCJAT00000062174	0.768972168827814	chr7:121219837-121383758
DDB1	ENSCJAT00000037994, ENSCJAT00000038002	-0.74382650836394, -0.793281317804042	chr11:116614436-116649153, chr11:116614356-116649307
DDX17	ENSCJAT00000023025	-0.626857101246697	chr1:200877995-200901134
DDX18	ENSCJAT00000042102	0.788139838763698	chr6:91857076-91868639
DDX19B	ENSCJAT00000058867, ENSCJAT00000062448	-0.67138041581019, -0.637907927610114	chr20:28027762-28097173, chr20:28028129-28097225
DDX24	ENSCJAT00000018791, ENSCJAT00000058074	0.728910146279069, 0.593948153433412	chr10:119670901-119696084, chr10:119670928-119695966
DDX3X	ENSCJAT00000017636	-0.898907934472383	chrX:40214910-40228586
DDX51	ENSCJAT00000059379	-0.55136345790547	chr9:123205551-123215834
DEDD	ENSCJAT00000010329	-0.542248205696217	chr18:14643162-14655477
DENND1A	ENSCJAT00000012629, ENSCJAT00000012634	-0.559092207270786, -0.537468404826387	chr1:167189572-167746585, chr1:167189475-167458972
DENND5A	ENSCJAT00000022400	-0.775800925746343	chr11:72582775-72703327
DENND5B	ENSCJAT00000015799	-0.55138587727611	chr9:35916901-36027992
DENND6A	ENSCJAT00000039111	0.673568724750148	chr15:33677449-33711169
DEPDC5	ENSCJAT00000022057	0.571297930313107	chr1:194573981-194738908
DGUOK	ENSCJAT00000057033	0.501705274809123	chr14:32903579-32933293
DHCR7	ENSCJAT00000054510	-0.6963621609473	chr11:126903904-126917548
DHRS7	ENSCJAT00000037398	0.534511207198999	chr10:85090951-85112131
DHX32	ENSCJAT00000053042	0.625174976073039	chr12:113769613-113788467
DHX57	ENSCJAT00000029542	-0.51457114115338	chr14:69399356-69476189
DHX9	ENSCJAT00000055158	0.869830725822715	chr18:23177555-23184969
DISP2	ENSCJAT00000057294	-0.595374381188119	chr10:35597539-35609591
DIXDC1	ENSCJAT00000021233	-0.754427625141641	chr11:9449291-9530618
DKK3	ENSCJAT00000054796	0.658701567411552	chr11:75456198-75505500
DLAT	ENSCJAT00000021332	-0.773573815674773	chr11:9538503-9570306
DLC1	ENSCJAT00000023376	-0.628854622170353	chr13:25416302-25448744
DLG1	ENSCJAT00000057034	-0.737149776003628	chr15:17772973-17929319
DLG2	ENSCJAT00000060164	-0.667128119376787	chr11:53659174-54486900
DLG3	ENSCJAT00000064852	-0.643455574589953	chrX:62399130-62448251
DLG3	ENSCJAT00000030145	0.887901039971909	chrX:62399130-62451759
DLG4	ENSCJAT00000032656	-0.851280662021814	chr5:74669613-74685064
DLG4	ENSCJAT00000032667	0.986076222257788	chr5:74665621-74685429
DLG5	ENSCJAT00000001941	-0.506973127106195	chr12:46166954-46246410
DLGAP1	ENSCJAT00000024911	-0.542974595900321	chr13:54057415-54302432
DMD	ENSCJAT00000015323	-0.531465471361158	chrX:29808212-29966540
DNAAF2	ENSCJAT00000033926	0.531472591675086	chr10:74146963-74160202
DNAJB1	ENSCJAT00000008948, ENSCJAT00000060424	-0.905348538533706, -0.639296582640958	chr22:13787156-13796655, chr22:13786768-13790268
DNAJB13	ENSCJAT00000030797	0.575850286824864	chr11:64774482-64795027
DNAJB5	ENSCJAT00000053650	-0.524750909841513	chr1:136723180-136731842
DNAJB6	ENSCJAT00000055312	0.832501897490123	chr8:89209777-89273548
DNAJC11	ENSCJAT00000060496	-0.636872643153427	chr7:41046786-41094623
DNAJC5	ENSCJAT00000020479	-0.813260517108968	chr5:57941098-57944171
DNAJC6	ENSCJAT00000032895	-0.512449101695329	chr7:100984135-101039061
DNALI1	ENSCJAT00000003760	-0.548121743376132	chr7:71945738-71953486
DNM3	ENSCJAT00000018646	0.70831713755539	chr18:34267640-34826354
DNMT3A	ENSCJAT00000016127	-0.586317268395239	chr14:83156976-83269677
DNPEP	ENSCJAT00000022876	0.886825608412141	chr6:135784290-135794238
DOCK4	ENSCJAT00000032616	-0.687043340477494	chr8:80487250-80550875
DOK6	ENSCJAT00000005832	-0.51189925728983	chr13:107058984-107500920
DPF2	ENSCJAT00000004386	-0.825475541376311	chr11:121001779-121020468
DPY19L2	ENSCJAT00000023696	0.513680137099895	chr8:3086590-3194054
DPYSL5	ENSCJAT00000002543	-0.551877264026334	chr14:81512901-81612810
DROSHA	ENSCJAT00000037167	-0.674640299182005	chr2:171799955-171945483
DSCAML1	ENSCJAT00000025311	-0.508868479014436	chr11:15014796-15391993
DSCR3	ENSCJAT00000005035	-0.611967622167154	chr21:41214009-41259648
DSN1	ENSCJAT00000037577	0.605878702997855	chr5:410034-437806
DSTYK	ENSCJAT00000033481	0.536718709146645	chr19:27205048-27273237
DTX4	ENSCJAT00000016263	-0.621875623647165	chr11:114747328-114782337
DTYMK	ENSCJAT00000021817	0.500949689208522	chr6:158226489-158241360
DUS4L	ENSCJAT00000031752	0.55417303717052	chr8:76151723-76165485
DUSP1	ENSCJAT00000037733	0.826870614027631	chr2:67421854-67424966
DUSP12	ENSCJAT00000008849	0.739704631402304	chr18:15246399-15255149
DUSP7	ENSCJAT00000011569	0.596466908710969	chr15:27798330-27804219
DYDC2	ENSCJAT00000006987	0.604011949350111	chr12:44037647-44056900
DYNC1H1	ENSCJAT00000022549	-0.522218097331659	chr10:127919544-127982703
DYNC1LI1	ENSCJAT00000057813	-0.723715509916117	chr17:63197586-63244051
ECSIT	ENSCJAT00000010768	0.57187689548775	chr22:10833317-10971211
EDEM2	ENSCJAT00000034940	-0.579234973955331	chr5:2116483-2148464
EED	ENSCJAT00000027694	0.560389591461967	chr11:51565996-51604453
EEF1D	ENSCJAT00000004733	-0.885794626749341	chr16:51072716-51084836
EEF1G	ENSCJAT00000037181, ENSCJAT00000037230	-0.956128502313747, -0.613748187441939	chr11:118232650-118245352, chr11:118232650-118246410
EEF1G	ENSCJAT00000037212	0.579377232447617	chr11:118232650-118245353
EEF2	ENSCJAT00000029311, ENSCJAT00000053003, ENSCJAT00000063480	-0.75420734600228, -0.97168558113099, -0.5452026464715	chr22:3630373-3639150, chr22:3630196-3639119, chr22:3630338-3639146
EFCAB14	ENSCJAT00000058420	-0.590931110381398	chr7:81530295-81559418
EFR3A	ENSCJAT00000008504	-0.579829842994534	chr16:62742395-62809557
EGFR	ENSCJAT00000001923	-0.517822092487325	chr8:22201762-22214502
EGLN3	ENSCJAT00000010470	0.598807742780268	chr10:58283769-58291176
EHD1	ENSCJAT00000005101	-0.518727921420077	chr11:120467176-120494167
EHMT1	ENSCJAT00000026182	-0.551522827703534	chr1:181822881-181899459
EHMT2	ENSCJAT00000026128	-0.617838425949938	chr4:32456393-32472146
EIF2AK1	ENSCJAT00000056627	0.533477842447037	chr2:14200921-14242163
EIF2S2	ENSCJAT00000035901	0.871847836344381	chr5:3207251-3223614
EIF3CL	ENSCJAT00000054895	-0.527064702334798	chr12:27485862-27509227
EIF3D	ENSCJAT00000053032, ENSCJAT00000053467	0.891869847012152, 0.542666215362328	chr1:198877951-198893135, chr1:198877948-198893114
EIF4B	ENSCJAT00000035618	0.660570086663521	chr9:41851654-41888445
EIF4E	ENSCJAT00000014030	-0.746755155244889	chr3:94792368-94832275
EIF4E2	ENSCJAT00000026828	-0.508383689216533	chr6:148971841-148988893
EIF4E2	ENSCJAT00000056579	0.814618457750195	chr6:148971890-148988893
EIF4ENIF1	ENSCJAT00000058842	-0.643221712022596	chr1:194249977-194267859
EIF4G1	ENSCJAT00000029467, ENSCJAT00000052966	-0.736255651334742, -0.946227158169029	chr15:5920134-5943825, chr15:5920219-5943489
EIF4G1	ENSCJAT00000029414, ENSCJAT00000057821	0.55803877884523, 0.783693693645367	chr15:5920134-5943825, chr15:5920134-5943825
EIF4G3	ENSCJAT00000012417	-0.839980222777532	chr7:54827306-55079429
EIF4G3	ENSCJAT00000054543	0.521623773908731	chr7:54826808-54923994
ELAVL2	ENSCJAT00000015743, ENSCJAT00000026776, ENSCJAT00000026782	-0.629912147087014, -0.846819814492856, -0.728488729341449	chr1:125481977-125618624, chr1:125553360-125556452, chr1:125482548-125613237
ELAVL4	ENSCJAT00000026772	-0.902415381766037	chr7:84988271-85082311
ELMO2	ENSCJAT00000056150	-0.567060050250379	chr5:40440689-40450422
ELMOD1	ENSCJAT00000019410	-0.956737756785458	chr11:5052275-5131044
ELMSAN1	ENSCJAT00000019345	-0.509068463941244	chr10:98949164-98991950
ELP2	ENSCJAT00000041452	0.583236379073038	chr13:73794842-73840931
ELP6	ENSCJAT00000004755	-0.552273968070147	chr15:23156165-23177141
ENAH	ENSCJAT00000024344	-0.662384705770919	chr19:18202009-18271894
ENG	ENSCJAT00000061899	-0.546435137639433	chr1:171748369-171788744
ENOPH1	ENSCJAT00000062566	0.57199239597611	chr3:111777007-111824136
ENPP2	ENSCJAT00000011139	-0.504691143347627	chr16:75279721-75361734
EP300	ENSCJAT00000009280	-0.708884643801768	chr1:201773749-201862810
EPAS1	ENSCJAT00000060061	0.945568423447905	chr14:61498265-61506270
EPB41L1	ENSCJAT00000034000	-0.571370171309066	chr5:974437-1120150
EPDR1	ENSCJAT00000024432	-0.666503453717942	chr8:5780060-5808233
EPS15	ENSCJAT00000042416	0.545787557855975	chr7:86332988-86473994
EPS15L1	ENSCJAT00000027280	-0.63246575158753	chr22:15356015-15439520
ERBB3	ENSCJAT00000023418	-0.562307867730901	chr9:44819888-44843173
ERC1	ENSCJAT00000001207	-0.595397561805857	chr9:12613495-13027011
ERF	ENSCJAT00000024884	-0.665542261675029	chr22:35208528-35216095
ERN1	ENSCJAT00000038100	-0.536778352240574	chr5:82789608-82827500
ETFB	ENSCJAT00000036356	0.560273345829705	chr22:43093234-43102973
ETV1	ENSCJAT00000001602	-0.742368603178578	chr8:42249166-42344509
EWSR1	ENSCJAT00000039294, ENSCJAT00000039366	-0.519972510521748, -0.826199424721878	chr1:192162574-192185975, chr1:192162574-192194890
EXOC5	ENSCJAT00000061140	-0.612700589529103	chr10:82041692-82106905
EXTL1	ENSCJAT00000018433	-0.529409790303678	chr7:60051138-60064166
EYA3	ENSCJAT00000018491	-0.605265776120732	chr7:62156178-62260351
F3	ENSCJAT00000035369	-0.653431440871545	chr7:131111212-131122271
FA2H	ENSCJAT00000028100	-0.674436840743213	chr20:28550520-28616057
FABP1	ENSCJAT00000037943	0.73202019413425	chr14:19498257-19503475
FADS2	ENSCJAT00000037604	-0.544792760843797	chr11:117274855-117312462
FADS3	ENSCJAT00000037547	-0.648189150615191	chr11:117326315-117330364
FAIM2	ENSCJAT00000041379	-0.929266749693397	chr9:38646357-38675404
FAM120A	ENSCJAT00000022274	-0.661156387607304	chr1:76078620-76144120
FAM120C	ENSCJAT00000012299	-0.521553012363957	chrX:51905223-52008608
FAM126A	ENSCJAT00000002649	-0.54599560175532	chr8:32778370-32856182
FAM131A	ENSCJAT00000029186	-0.512777169987029	chr15:5951190-5953958
FAM131B	ENSCJAT00000018838	-0.606766442008921	chr8:102828982-102837999
FAM13A	ENSCJAT00000057360	-0.588411495304213	chr3:105307771-105339462
FAM155A	ENSCJAT00000062787	0.51845081785148	chr1:23182384-23183347
FAM160B1	ENSCJAT00000037930	0.595402014851483	chr12:102518806-102559038
FAM160B2	ENSCJAT00000039978	-0.561176282141881	chr13:16140540-16149392
FAM162A	ENSCJAT00000015825, ENSCJAT00000059262	0.735855929695148, 0.863504088339653	chr15:74619448-74634184, chr15:74619631-74626529
FAM172A	ENSCJAT00000020432	-0.624088050858619	chr2:113664388-114181928
FAM177A1	ENSCJAT00000052339	0.504783068550244	chr10:59443759-59445997
FAM193B	ENSCJAT00000012790	0.749016626060882	chr2:61631067-61646961
FAM212B	ENSCJAT00000026068	-0.530787850519899	chr7:147698750-147712041
FAM212B	ENSCJAT00000026069	0.739335817880763	chr7:147698749-147727918
FAM219A	ENSCJAT00000016679	-0.644331071884557	chr1:136172799-136178742
FAM222A	ENSCJAT00000019079	-0.654379512611871	chr9:99902981-99904319
FAM47E-STBD1	ENSCJAT00000028473	0.598547598946133	chr3:118353656-118357446
FAM49A	ENSCJAT00000014224	-0.570106445684962	chr14:91974344-91987183
FAM63B	ENSCJAT00000040095	-0.557136946227609	chr10:971524-1063201
FAM76A	ENSCJAT00000018114	0.78586082720338	chr7:61875598-61914923
FAM8A1	ENSCJAT00000013001	-0.588079085885259	chr4:11053614-11061706
FAM98B	ENSCJAT00000041233	-0.580628691380155	chr10:37631878-37658933
FBN1	ENSCJAT00000003414	-0.582700907918078	chr10:25584748-25822755
FBXL17	ENSCJAT00000031335	-0.649597361681158	chr2:98738667-99308571
FBXL7	ENSCJAT00000021097	-0.530293788895935	chr2:187499140-187510805
FBXO11	ENSCJAT00000056827	-0.558930133452955	chr14:59869441-59969917
FBXO16	ENSCJAT00000055433	0.557278362616893	chr13:9841890-9874074
FBXO21	ENSCJAT00000018408	-0.712884698742956	chr9:107753816-107797506
FBXO3	ENSCJAT00000020509, ENSCJAT00000056762	-0.504370702679967, -0.941098423372353	chr11:96956059-96967605, chr11:96951261-96956393
FBXO3	ENSCJAT00000056971	0.760221962897793	chr11:96955887-96967606
FBXO33	ENSCJAT00000031314	-0.637496823462719	chr10:64068911-64117428
FCHO2	ENSCJAT00000032201	0.567350220195472	chr2:135388333-135525348
FCHSD2	ENSCJAT00000059710	-0.551583105477101	chr11:65648266-65977996
FCN3	ENSCJAT00000017892	0.648559411738114	chr7:61503540-61507434
FEM1B	ENSCJAT00000004301	-0.560881892113706	chr10:10804481-10818569
FES	ENSCJAT00000018951	0.798358117224808	chr6:16764610-16777241
FEZF2	ENSCJAT00000038583	-0.702274372934144	chr15:38517919-38520947
FGF13	ENSCJAT00000020086	0.680047660345251	chrX:126302913-126423548
FGL1	ENSCJAT00000022478	0.638170273705695	chr13:20272439-20437309
FHL2	ENSCJAT00000061176	0.760055706999326	chr14:10014952-10096472
FHOD3	ENSCJAT00000041510	0.588051205188866	chr13:74229920-74503015
FKBP11	ENSCJAT00000061752	0.651209460015627	chr9:37689036-37692854
FKBP15	ENSCJAT00000034775	-0.616199194196029	chr1:156601724-156652858
FLII	ENSCJAT00000001880	0.630355197173564	chr5:64709630-64724134
FLOT1	ENSCJAT00000063069	0.554230414648314	chr4:31147920-31159243
FMN2	ENSCJAT00000033993, ENSCJAT00000061448	-0.519212998809843, -0.522945924121374	chr19:40243921-40654059, chr19:40242988-40654494
FMNL2	ENSCJAT00000064172	-0.661151926970474	chr6:66717211-66737289
FMR1	ENSCJAT00000007626	-0.69310519037364	chrX:135126630-135145243
FNBP1	ENSCJAT00000039993	-0.664377560004898	chr1:173885052-174040476
FNBP1L	ENSCJAT00000034839	-0.521712067810318	chr7:129920061-130022499
FNDC3A	ENSCJAT00000017407	-0.613696900178125	chr1:65631949-65813146
FNIP1	ENSCJAT00000028493	0.598304392758264	chr2:73760621-73946895
FOSB	ENSCJAT00000024538	-0.546056395751239	chr22:37533652-37538570
FOSL2	ENSCJAT00000017461	-0.695319924412388	chr14:80013178-80030890
FOXJ2	ENSCJAT00000037211	-0.629833962512552	chr9:20408810-20431263
FOXK1	ENSCJAT00000036651	-0.788558985289545	chr2:15867631-15955265
FOXN3	ENSCJAT00000034314	-0.709220476954739	chr10:114696848-114959444
FOXO3	ENSCJAT00000063475	-0.560850999685061	chr4:108201784-108225229
FOXP1	ENSCJAT00000025661, ENSCJAT00000061374	-0.509809535195404, -0.507243778906052	chr15:47231288-47404694, chr15:47231288-47937009
FOXP4	ENSCJAT00000008037, ENSCJAT00000060445	-0.500799969263617, -0.697635404950661	chr4:42743862-42796091, chr4:42743862-42800350
FOXRED2	ENSCJAT00000026874	-0.524866820545177	chr1:198857987-198872947
FRRS1L	ENSCJAT00000033382	-0.642033446153794	chr1:152571988-152584942
FSTL1	ENSCJAT00000016957	-0.703194167599206	chr15:76527802-76591014
FUBP1	ENSCJAT00000013922, ENSCJAT00000013985	-0.559305790748307, -0.625216128073414	chr7:113730035-113763350, chr7:113727827-113763358
FUOM	ENSCJAT00000010080	0.503012163402693	chr12:121498513-121501245
FURIN	ENSCJAT00000058397	0.739654234872776	chr6:16781968-16782411
FXR1	ENSCJAT00000024969	-0.693358613363454	chr15:2605096-2669340
FXR1	ENSCJAT00000034588	0.517050532545104	chr15:2653668-2669254
FXYD1	ENSCJAT00000020646	0.584625104512	chr22:29092003-29094398
GAB2	ENSCJAT00000028762	-0.733527629551197	chr11:59792767-60013815
GABBR2	ENSCJAT00000021686	-0.569904820156546	chr1:141432852-141453923
GABRA1	ENSCJAT00000003132	0.731498000165941	chr2:23052627-23110770
GABRB1	ENSCJAT00000037247	-0.521256888348003	chr3:143353637-143746811
GABRB2	ENSCJAT00000029534, ENSCJAT00000029555, ENSCJAT00000056131	-0.809381931614436, -0.687479967263007, -0.5895373390366	chr2:22486032-22745456, chr2:22485849-22745510, chr2:22486032-22745456
GARS	ENSCJAT00000016871, ENSCJAT00000016883	-0.754176463053332, -0.776235042439826	chr8:25159695-25198567, chr8:25159636-25198845
GART	ENSCJAT00000056960	-0.560599070881691	chr21:37516816-37551863
GAS7	ENSCJAT00000024794, ENSCJAT00000054963, ENSCJAT00000061900	-0.741586419717213, -0.812446616769934, -0.500742751002771	chr5:71865433-71919247, chr5:71794324-71919459, chr5:71605749-71921658
GATAD2B	ENSCJAT00000019688	-0.636952653789683	chr18:7749085-7772516
GBF1	ENSCJAT00000034963	-0.512451089898651	chr12:89616478-89748426
GDF1	ENSCJAT00000038554	0.825348555134451	chr22:17825411-17827182
GDI2	ENSCJAT00000058917	-0.666074554628772	chr7:4309044-4355136
GFM2	ENSCJAT00000032754	-0.602519499473439	chr2:133629733-133663641
GFPT1	ENSCJAT00000055473	-0.551752843112621	chr14:37538515-37564385
GGA2	ENSCJAT00000040471	-0.765240537043156	chr12:22360895-22401197
GGA3	ENSCJAT00000062389	-0.595046529193625	chr5:124470797-124492478
GGNBP2	ENSCJAT00000001911	-0.673937556572772	chr5:86999332-87032295
GIMAP4	ENSCJAT00000055901	0.566705516049299	chr8:96233198-96239752
GJA1	ENSCJAT00000007720	-0.709020405089978	chr4:121465764-121478180
GJB6	ENSCJAT00000043022	0.840164254006093	chr5:133555439-133565478
GKAP1	ENSCJAT00000060195	0.802357607380123	chr1:84560529-84563861
GLB1L	ENSCJAT00000052994	-0.531950140687175	chr6:135595938-135648341
GLCCI1	ENSCJAT00000001298	-0.561533411274835	chr8:48461466-48606549
GLMN	ENSCJAT00000034224	0.532145236997919	chr7:128565825-128639822
GLTSCR1L	ENSCJAT00000054225	0.56741988462343	chr4:44138032-44151462
GLYR1	ENSCJAT00000039148	-0.526588341422192	chr12:4896286-4937868
GMCL1	ENSCJAT00000037731	0.583504248526927	chr14:37024834-37087839
GMPS	ENSCJAT00000016952	-0.619400617571169	chr17:21433176-21505356
GNAI1	ENSCJAT00000006239	-0.829217608031595	chr8:67699262-67783778
GNAI2	ENSCJAT00000061441	0.538195952787364	chr15:25952700-26374090
GNAL	ENSCJAT00000053906	-0.690580593223428	chr13:45077834-45208398
GNB1	ENSCJAT00000058750	0.776833688480833	chr7:36203837-36254506
GNE	ENSCJAT00000020014	-0.61336378712867	chr1:138035212-138074532
GNG11	ENSCJAT00000026680	0.635493799208495	chr8:53616024-53620607
GNG4	ENSCJAT00000062818	-0.551606267966036	chr19:44706312-44740293
GNPDA1	ENSCJAT00000035693	0.527501685650825	chr2:38999208-39010326
GNPDA2	ENSCJAT00000037362	0.502201925142162	chr3:146075790-146096629
GOLGA2	ENSCJAT00000054380, ENSCJAT00000059528	-0.613896907004694, -0.802366961965898	chr1:172191296-172212134, chr1:172191296-172212134
GOLGA4	ENSCJAT00000024494	0.57364021730342	chr17:67687441-67807762
GOLIM4	ENSCJAT00000005238	-0.506378066177962	chr17:10815283-10897136
GON4L	ENSCJAT00000062511	-0.771070585376015	chr18:9729745-9761763
GORASP2	ENSCJAT00000013830	-0.887195022537041	chr6:47602039-47638228
GOT1	ENSCJAT00000033119	-0.923640765724035	chr12:86666412-86689491
GPAA1	ENSCJAT00000042188	0.686186306530146	chr16:50571747-50575216
GPATCH2L	ENSCJAT00000040670	-0.529225622892986	chr10:101459617-101510648
GPC5	ENSCJAT00000006167	-0.509765598372958	chr1:6871552-6902790
GPM6A	ENSCJAT00000059576	0.715968255427724	chr3:13609448-13993293
GPNMB	ENSCJAT00000002807	0.531572644661204	chr8:32486843-32518345
GPR12	ENSCJAT00000037921	-0.643680655358555	chr5:139682560-139685109
GPR137	ENSCJAT00000035269, ENSCJAT00000035279	-0.636689714069865, -0.59541096939076	chr11:119842970-119847587, chr11:119844552-119847587
GPR137B	ENSCJAT00000034945	-0.54094051084723	chr19:44085164-44152718
GPRC5B	ENSCJAT00000057448	-0.765353213270446	chr12:19467631-19481935
GPT2	ENSCJAT00000014870	0.709381376103472	chr20:324354-366314
GRAMD3	ENSCJAT00000055129	0.668605068297843	chr2:79430866-79457933
GREB1	ENSCJAT00000013574	-0.541500269832704	chr14:96935952-97023251
GREM2	ENSCJAT00000042900	-0.59939838632212	chr19:40096613-40224911
GRIA2	ENSCJAT00000003050, ENSCJAT00000055363	-0.726231682916315, -0.857062031013572	chr3:34884032-35024691, chr3:34881661-35024263
GRIA2	ENSCJAT00000003061, ENSCJAT00000054387	0.635637969094923, 0.716105747812486	chr3:34881661-35024263, chr3:34881661-34903029
GRIK1	ENSCJAT00000017004	0.50024430304311	chr21:33403261-33556154
GRIK3	ENSCJAT00000003641	-0.801619298304068	chr7:71182894-71415709
GRIK4	ENSCJAT00000057531	-0.560082550826818	chr11:18381518-18727147
GRM4	ENSCJAT00000029751	-0.539289912076222	chr4:34910939-35023092
GRM8	ENSCJAT00000034254	-0.635784293231242	chr8:118895004-119715400
GRSF1	ENSCJAT00000028176	-0.716559717040756	chr3:123857349-123873887
GRSF1	ENSCJAT00000028243	0.748576600913602	chr3:123856804-123874725
GSK3A	ENSCJAT00000060185	-0.786413143052132	chr22:35189956-35202604
GSK3B	ENSCJAT00000017133	-0.76248208804672	chr15:76840806-77069285
GTDC1	ENSCJAT00000056649	-0.611427843086229	chr6:75310654-75610293
GTF2H3	ENSCJAT00000040235	-0.521079212439548	chr9:114543167-114567728
GTF2I	ENSCJAT00000052113	-0.61951517113537	chr2:7236791-7262985
GTPBP4	ENSCJAT00000016607	-0.800247268917621	chr7:151572-177443
GTPBP4	ENSCJAT00000016623	0.51760643897334	chr7:151501-177960
GUCY1A3	ENSCJAT00000003318	-0.659058780364099	chr3:36620007-36688371
GUCY1A3	ENSCJAT00000056570	0.809167884415952	chr3:36620007-36688083
GUCY1B3	ENSCJAT00000003260	-0.907881165444331	chr3:36547325-36593336
GULP1	ENSCJAT00000010043	-0.56611675600888	chr6:103458749-103793833
HACL1	ENSCJAT00000056275	0.506520184649326	chr17:46513866-46553611
HAVCR1	ENSCJAT00000062169	-0.591012653974894	chr2:18022149-18025359
HBS1L	ENSCJAT00000015189	-0.518876886416685	chr4:135453299-135544651
HCFC1	ENSCJAT00000053049	-0.691418521029522	chrX:140490272-140514218
HDAC9	ENSCJAT00000055818	-0.69663490732125	chr8:37447185-37607098
HDDC2	ENSCJAT00000007221	0.511271219073157	chr4:125497272-125530500
HEATR3	ENSCJAT00000003785	0.535369054477946	chr20:3740821-3783880
HEG1	ENSCJAT00000012992	-0.508510774572142	chr15:71881628-71935404
HERPUD1	ENSCJAT00000024067	-0.675879662528166	chr20:10899407-10910767
HERPUD1	ENSCJAT00000024091	0.558747332920366	chr20:10899122-10911268
HEXB	ENSCJAT00000032633	0.810494934400884	chr2:133676746-133719060
HFM1	ENSCJAT00000059072	0.63460059640713	chr7:127436180-127515781
HHEX	ENSCJAT00000016779	0.513665810584126	chr12:79529243-79535206
HHIPL1	ENSCJAT00000013244	-0.527554838289465	chr10:125483706-125513451
HID1	ENSCJAT00000061767	-0.741258158316702	chr5:124169946-124192716
HID1	ENSCJAT00000028540	0.502406643280077	chr5:124169946-124192769
HIF1A	ENSCJAT00000037674, ENSCJAT00000062055	-0.870871066171925, -0.691826903831014	chr10:86744717-86771845, chr10:86715835-86772164
HIPK2	ENSCJAT00000025872	-0.761026551680347	chr8:106431873-106583967
HIRA	ENSCJAT00000055637	-0.584961334814015	chr1:183735108-183856192
HIVEP3	ENSCJAT00000030836	-0.735306337884181	chr2:12539503-12549063
HK1	ENSCJAT00000032180	-0.529860440743486	chr12:54747766-54831754
HKR1	ENSCJAT00000022550	-0.521848285233845	chr5:31093417-31112086
HMGCR	ENSCJAT00000032972	-0.763158216523125	chr2:133019313-133045425
HMGCS1	ENSCJAT00000059258	-0.931269326659007	chr2:160043914-160066740
HNRNPH2	ENSCJAT00000055050	-0.536500630011872	chrX:90651520-90657185
HNRNPK	ENSCJAT00000056215	0.517657466759741	chr1:84288977-84302004
HNRNPL	ENSCJAT00000027083	-0.605014408716177	chr22:32138449-32151128
HNRNPR	ENSCJAT00000010767	-0.67258903719756	chr7:57338043-57370854
HNRNPR	ENSCJAT00000010717, ENSCJAT00000053943	0.662746786677433, 0.66472892396325	chr7:57337866-57370855, chr7:57337456-57339389
HNRNPUL1	ENSCJAT00000039525, ENSCJAT00000055922	-0.569205235898398, -0.581189943768186	chr22:34439783-34482533, chr22:34439742-34482541
HOMER3	ENSCJAT00000038683	0.631615198824107	chr22:17884910-17893026
HOPX	ENSCJAT00000024779	0.500566374271219	chr3:136890560-136899008
HP1BP3	ENSCJAT00000012468, ENSCJAT00000012472	-0.651772340251695, -0.739370968991699	chr7:54770195-54804547, chr7:54771653-54812296
HSD11B1	ENSCJAT00000029105	-0.551358296700838	chr19:31771883-31827198
HSD17B1	ENSCJAT00000055558	-0.601043230100004	chr5:75001667-75059460
HSPA5	ENSCJAT00000052805	-0.527653513221796	chr1:169060646-169063252
HSPA6	ENSCJAT00000004911	-0.587628735404019	chr4:32385779-32575776
HSPA9	ENSCJAT00000057107	-0.907179382616639	chr2:35440279-35460761
HSPB11	ENSCJAT00000009382	0.660148292612181	chr7:89165109-89186265
HSPH1	ENSCJAT00000036592	-0.796041485190103	chr5:144235841-144260684
HSPH1	ENSCJAT00000036558	0.733603161020228	chr5:144235206-144260540
HTT	ENSCJAT00000027377	-0.60768438633709	chr3:187593221-187751498
IBTK	ENSCJAT00000056931	0.672131686431137	chr4:80826477-80851213
ICA1	ENSCJAT00000062490	-0.812531803787306	chr8:48262104-48426918
ICA1	ENSCJAT00000060450	0.508353878168098	chr8:48262202-48427494
ICE1	ENSCJAT00000062649	0.872957656733304	chr2:198805781-198819301
IFIT1	ENSCJAT00000011132	0.635201438220202	chr12:75990440-75998465
IFIT5	ENSCJAT00000021840	0.632360098403386	chr12:76066931-76071908
IFRD1	ENSCJAT00000055716	-0.718135667813163	chr8:81244860-81267017
IFRD2	ENSCJAT00000009751	0.796623370641289	chr15:26007265-26012125
IFT43	ENSCJAT00000040645	0.526550008933403	chr10:101277467-101383652
IGDCC4	ENSCJAT00000013601	-0.561329474628631	chr10:7747442-7764879
IGFBP3	ENSCJAT00000058877, ENSCJAT00000059622	0.536143740744936, 0.526261955682612	chr8:13307683-13316730, chr8:13307683-13316729
IGFBP5	ENSCJAT00000024126	-0.617508963486867	chr6:133033796-133053510
IKBKB	ENSCJAT00000015384	0.510933384025356	chr13:40368441-40415394
IL6ST	ENSCJAT00000003982	-0.566334187244003	chr2:151680384-151718975
ILDR2	ENSCJAT00000033464	-0.510175022970624	chr18:39270459-39310605
ILF3	ENSCJAT00000012605	-0.6321755596313	chr22:10078595-10114886
IMPDH1	ENSCJAT00000034683	-0.532247226641192	chr8:117674898-117690072
ING1	ENSCJAT00000027536	-0.620523641886185	chr1:26062147-26066319
ING3	ENSCJAT00000033336	-0.502825359634402	chr8:125399477-125428735
ING3	ENSCJAT00000033368	0.544900035028157	chr8:125399111-125428788
ING4	ENSCJAT00000015691	-0.583094152411135	chr9:18418950-18431156
ING4	ENSCJAT00000015748	0.63650930136991	chr9:18418279-18431197
INPP4A	ENSCJAT00000014174	-0.836092458235283	chr14:2583409-2735838
INPP5K	ENSCJAT00000003939	-0.72774860711574	chr5:62007949-62030918
INSIG1	ENSCJAT00000036276	0.586250682009821	chr8:91344204-91358338
INSR	ENSCJAT00000031326	-0.663720991338143	chr22:6916491-7057297
INTS3	ENSCJAT00000054768	-0.538794546634022	chr18:7653925-7705996
IPCEF1	ENSCJAT00000024695	-0.789048848425897	chr4:155041605-155233316
IPO11	ENSCJAT00000053989	0.73534475275044	chr2:144730070-144876182
IPO5	ENSCJAT00000059413	-0.559304805600191	chr1:13103051-13146527
IPO7	ENSCJAT00000022255	-0.601888851687748	chr11:72816049-72881276
IPO7	ENSCJAT00000022258	0.799664693024342	chr11:72837041-72881276
IQSEC1	ENSCJAT00000032639, ENSCJAT00000032642	-0.847792517470966, -0.69520449412975	chr15:64843135-64932486, chr15:64843269-65019201
IQSEC2	ENSCJAT00000011597	-0.534405039555035	chrX:51036844-51133191
IQSEC3	ENSCJAT00000013216, ENSCJAT00000013246	-0.706827091014943, -0.582830517764301	chr9:11623426-11642350, chr9:11589329-11703895
IRGQ	ENSCJAT00000026316	-0.537195808293918	chr22:35892777-35896768
ISG15	ENSCJAT00000022207	0.604224362304066	chr7:35530768-35531796
ITFG1	ENSCJAT00000055832	0.610632781550159	chr20:610221-777433
ITGAV	ENSCJAT00000063500	0.510351460403269	chr6:101672143-101753175
ITM2A	ENSCJAT00000018602	0.500403613418452	chrX:70567028-70573940
ITM2C	ENSCJAT00000059871	0.525487836210522	chr6:147316136-147332015
ITPR1	ENSCJAT00000030730	-0.637131428874427	chr15:56555208-56700578
ITPR1	ENSCJAT00000030328	0.747406076557682	chr15:56653521-56701220
IVNS1ABP	ENSCJAT00000010913	0.586878521505636	chr18:20829732-20843434
JADE1	ENSCJAT00000006351	-0.724039893590651	chr3:64657779-64721103
JAKMIP3	ENSCJAT00000000407	-0.521720605355064	chr12:120182328-120237987
JMJD6	ENSCJAT00000026164	-0.519357382086756	chr5:125998521-126010515
JPH4	ENSCJAT00000014650	-0.610322052630192	chr10:47627697-47638624
KANSL1	ENSCJAT00000054020	-0.620440609776787	chr5:80205581-80225636
KANSL1L	ENSCJAT00000021222	-0.515365394573262	chr6:126160846-126293648
KANSL3	ENSCJAT00000015138	0.873944422810454	chr14:1165437-1211702
KATNB1	ENSCJAT00000022975	-0.577473663483312	chr20:11782265-11785529
KBTBD2	ENSCJAT00000017772	-0.555658778041012	chr8:904096-916695
KCNA2	ENSCJAT00000006627	-0.666634795644142	chr7:146523283-146525060
KCNA6	ENSCJAT00000043145	-0.565880131905182	chr9:16468996-16470759
KCNB1	ENSCJAT00000043585	-0.575828462871278	chr5:43387007-43389023
KCNC1	ENSCJAT00000006523	-0.595129877775946	chr11:81310733-81357705
KCNC2	ENSCJAT00000002376	-0.748793997338129	chr9:64708454-64874905
KCND3	ENSCJAT00000026137	-0.728274551361463	chr7:147965895-147968551
KCNIP2	ENSCJAT00000034535	0.614286247545671	chr12:89139802-89158584
KCNJ6	ENSCJAT00000004971	-0.584931589903195	chr21:41578474-41869964
KCNQ2	ENSCJAT00000019878	-0.558864713563585	chr5:57381856-57429697
KCNT1	ENSCJAT00000016518	-0.69998452945153	chr1:179867665-179887746
KCNV1	ENSCJAT00000011990	-0.905347035854864	chr16:84582807-84589824
KDM1B	ENSCJAT00000013549	0.540272693114434	chr4:10429379-10464828
KDM2A	ENSCJAT00000002010	-0.56126881928848	chr11:123020079-123037718
KDM3B	ENSCJAT00000012917	-0.515543466649136	chr2:35233117-35314296
KDM4A	ENSCJAT00000007142	0.570513024597419	chr7:78416633-78432949
KHDRBS3	ENSCJAT00000008304	-0.573171028962263	chr16:59001342-59189413
KIAA0319	ENSCJAT00000011830	-0.542631975501933	chr4:3834364-3879961
KIAA0513	ENSCJAT00000007948	-0.515916307091101	chr20:39379129-39438700
KIAA0930	ENSCJAT00000058048	0.551689495678081	chr1:204820236-204837983
KIAA1147	ENSCJAT00000026480	-0.637525269304622	chr8:104372108-104409908
KIAA1217	ENSCJAT00000015248	-0.554577520887267	chr7:22023557-22121648
KIAA1549	ENSCJAT00000025355	-0.650640026198606	chr8:107241154-107337794
KIAA1644	ENSCJAT00000016402	-0.697191340439796	chr1:204271448-204306563
KIAA1671	ENSCJAT00000018139	-0.652254188539002	chr1:188099170-188279981
KIDINS220	ENSCJAT00000011994	-0.874409124936527	chr14:99833325-99932250
KIF1A	ENSCJAT00000012726	-0.551320376325327	chr6:157228308-157322882
KIF1B	ENSCJAT00000010276, ENSCJAT00000010281	-0.567063742087723, -0.547972979867057	chr7:44795083-44957393, chr7:44936762-44959135
KIF21A	ENSCJAT00000035188	-0.638393062401029	chr9:32240372-32348658
KLC1	ENSCJAT00000033373	-0.939085917508311	chr10:129577729-129640303
KLF13	ENSCJAT00000034302	-0.628144132589919	chr6:4573853-4615071
KLHL23	ENSCJAT00000013014	-0.547382685597896	chr6:48824698-48838728
KLHL23	ENSCJAT00000013038	0.53866028643274	chr6:48824745-48877731
KLHL3	ENSCJAT00000011833	-0.641614289634183	chr2:34472238-34561802
KLHL5	ENSCJAT00000001444	-0.621609742697555	chr3:151670492-151720460
KLK6	ENSCJAT00000032317	-0.606028023722854	chr22:42748076-42759808
KLK8	ENSCJAT00000012145	-0.571927787353715	chr22:42790717-42798268
KMT2A	ENSCJAT00000025934	-0.613159531505961	chr11:16109723-16130891
KMT2B	ENSCJAT00000019821	-0.540840072644546	chr22:29530386-29555344
KMT2D	ENSCJAT00000040977	-0.745988044888976	chr9:37796746-37833259
KPNA6	ENSCJAT00000013090	-0.764776662195608	chr7:66330699-66390521
KRBOX1	ENSCJAT00000058274	0.521728914497193	chr15:18608119-18615309
KRIT1	ENSCJAT00000027225	-0.626797925195077	chr8:55326407-55353958
KRT19	ENSCJAT00000004600	0.651916006164822	chr5:113268134-113273903
L1CAM	ENSCJAT00000021678	-0.68136556239104	chrX:140399365-140414106
LAMB2	ENSCJAT00000007046	0.549874969919541	chr15:24814146-24817805
LAMP2	ENSCJAT00000005054	0.588000273585488	chrX:108456790-108488871
LASP1	ENSCJAT00000016229	-0.704963297865622	chr5:110757754-110813562
LAT2	ENSCJAT00000007688	0.608838335497475	chr2:7731274-7741479
LAYN	ENSCJAT00000020508	0.569304793041762	chr11:9041867-9063400
LDB2	ENSCJAT00000024487	-0.51024883888282	chr3:174672651-174835414
LGALS3BP	ENSCJAT00000038511	0.660386239489101	chr5:128231196-128239022
LGR4	ENSCJAT00000012095	0.566160552798776	chr11:90464568-90577120
LIFR	ENSCJAT00000014936	-0.643133198819789	chr2:164912107-164986858
LIN54	ENSCJAT00000009915	-0.554925384891244	chr3:111205580-111289392
LIN7B	ENSCJAT00000000338	-0.565833132320227	chr22:40922904-41014725
LINGO1	ENSCJAT00000021737	-0.679665488549598	chrY:822746-907750
LIPE	ENSCJAT00000025174	-0.667808772421966	chr22:35373346-35402127
LMAN2L	ENSCJAT00000066215	0.543431797295523	chr14:1287231-1294865
LMBRD2	ENSCJAT00000035886	-0.52485248351846	chr2:167452756-167502792
LMO3	ENSCJAT00000042439	-0.751462565290861	chr9:4833714-4892648
LMO3	ENSCJAT00000042441	0.674277932452856	chr9:4833626-4894247
LMTK2	ENSCJAT00000029695	-0.534772893147488	chr2:13824908-13917846
LONRF2	ENSCJAT00000019690	-0.601551877725163	chr14:4438223-4464711
LRIG1	ENSCJAT00000026518	-0.721939805663917	chr15:42564756-42589545
LRP1	ENSCJAT00000014744	-0.542567410634074	chr9:45927504-46015926
LRP6	ENSCJAT00000042557	-0.55474494116947	chr9:9285059-9434549
LRP8	ENSCJAT00000052131	0.807698509525397	chr7:88480840-88560197
LRRC20	ENSCJAT00000031780	-0.519315083781069	chr12:53774468-53816355
LRRC24	ENSCJAT00000042075	-0.530068012341851	chr16:50114949-50116834
LRRC4B	ENSCJAT00000033482	-0.715034076290708	chr22:42343895-42391413
LRRC61	ENSCJAT00000062531	0.551721724172817	chr8:96431111-96431922
LRRFIP1	ENSCJAT00000000908	0.576907576231945	chr6:154263532-154277470
LRTM2	ENSCJAT00000001300	-0.555800507344145	chr9:13417363-13434393
LSM1	ENSCJAT00000061552	0.832825870084316	chr13:35963769-35964334
LSM5	ENSCJAT00000017786	0.549698368469281	chr8:752660-755766
LTBP4	ENSCJAT00000065886	0.556263800039812	chr22:34048597-34055301
LUC7L2	ENSCJAT00000025697, ENSCJAT00000062533	-0.687971825033085, -0.891919676369131	chr8:106701016-106762074, chr8:106701942-106779945
LUC7L2	ENSCJAT00000057080	0.556558314531603	chr8:106701012-106761698
LUC7L3	ENSCJAT00000036537	-0.953167635422862	chr5:106808014-106839289
LY6H	ENSCJAT00000042186	-0.528304837762163	chr16:51489672-51491991
LYSMD2	ENSCJAT00000001828	0.723326207051658	chr10:28877901-28895994
LYZ	ENSCJAT00000003379	0.530085193782434	chr9:58823135-58828531
MACF1	ENSCJAT00000004426	-0.506503875063286	chr7:73843769-73909241
MADD	ENSCJAT00000058029	0.511498780850715	chr11:110550889-110607092
MAGI1	ENSCJAT00000063936	-0.689156508781787	chr15:41648292-41667369
MAL	ENSCJAT00000037161	-0.543367428271651	chr14:90298-116344
MAN1C1	ENSCJAT00000018204	0.712274685120542	chr7:59747236-59789421
MAN2A1	ENSCJAT00000031590	-0.521835478419503	chr2:97195408-97383102
MAN2A2	ENSCJAT00000058042	-0.86443075039288	chr6:16742416-16751274
MAP1A	ENSCJAT00000005324	-0.505569979146565	chr10:20675987-20696276
MAP1LC3A	ENSCJAT00000035557	0.926003553997652	chr5:2716636-2726674
MAP2	ENSCJAT00000020978	-0.511793468695041	chr6:125711040-125861707
MAP3K13	ENSCJAT00000059392	-0.530835456531223	chr15:6932566-7112055
MAP3K4	ENSCJAT00000023804	-0.596243990956849	chr4:161753418-161884733
MAP3K9	ENSCJAT00000028773	-0.706513505186053	chr10:95952669-96031211
MAP4	ENSCJAT00000004785	-0.66461260929828	chr15:23590030-23633637
MAP4K2	ENSCJAT00000005307	-0.598283044155468	chr11:120394949-120411928
MAP6	ENSCJAT00000029913	-0.920718669979384	chr11:63023799-63105537
MAP7	ENSCJAT00000016282	-0.764463972979735	chr4:136921799-137106497
MAP7	ENSCJAT00000016264	0.719692914946365	chr4:136920702-137000947
MAP7D1	ENSCJAT00000003305	-0.538284970375186	chr7:70533360-70556859
MAPK14	ENSCJAT00000054273	0.536106995017048	chr4:36998929-37068914
MAPK9	ENSCJAT00000020087	-0.568326655380184	chr2:59920330-59976245
MAPRE2	ENSCJAT00000060960	-0.950655122290679	chr13:72653924-72773325
MAPT	ENSCJAT00000039169, ENSCJAT00000039192, ENSCJAT00000039196	-0.657515756330267, -0.578317976798593, -0.608827005767154	chr5:80067311-80198419, chr5:80136223-80198419, chr5:80136223-80198419
MARK2	ENSCJAT00000036004	-0.771799000441849	chr11:119407604-119423079
MAT2B	ENSCJAT00000030049	0.527702957254487	chr2:24661859-24677519
MATR3	ENSCJAT00000013489, ENSCJAT00000013594	0.813297567000004, 0.810859577792147	chr2:36182722-36223379, chr2:36182722-36222946
MAVS	ENSCJAT00000041730	-0.546385591514213	chr5:9676200-9688407
MAX	ENSCJAT00000038660	-0.625004617242771	chr10:90025801-90053117
MBD6	ENSCJAT00000014157	-0.572331563293483	chr9:46348813-46354868
MBLAC2	ENSCJAT00000020947	-0.620276297570093	chr2:117455544-117490921
MBNL1	ENSCJAT00000057914	-0.567485833439991	chr17:24787130-24935996
MBOAT2	ENSCJAT00000012075	-0.610672903212186	chr14:99643242-99798869
MBP	ENSCJAT00000015642	-0.589844880648535	chr13:114619225-114654260
MCM3AP	ENSCJAT00000003408	0.502603929933339	chr21:49999196-50017545
MCM7	ENSCJAT00000052345	-0.611903930826702	chr2:11807323-11815652
MCTS1	ENSCJAT00000004957	0.552662035183227	chrX:108621234-108629779
MDC1	ENSCJAT00000039076	-0.502037327710797	chr4:31117318-31138214
MDGA1	ENSCJAT00000010972	-0.535983284566441	chr4:38668279-38694776
MDH1	ENSCJAT00000013792	-0.699202054009592	chr14:43442212-43461377
ME1	ENSCJAT00000017576	0.541143464874561	chr4:81899692-82157882
MEAF6	ENSCJAT00000003728	-0.878671094920259	chr7:71879952-71902063
MECP2	ENSCJAT00000063596	-0.521205338500342	chrX:140579557-140650385
MED24	ENSCJAT00000063815	-0.638798573839509	chr5:111806337-111838480
MED9	ENSCJAT00000017253	-0.608479216358208	chr5:65503528-65515877
MEF2C	ENSCJAT00000021139	0.902216119757622	chr2:119089447-119269068
MEGF9	ENSCJAT00000039948	-0.578416562311062	chr1:164240834-164363185
METAP1	ENSCJAT00000014089	0.564112502391445	chr3:94672458-94702440
METAP2	ENSCJAT00000005268	0.830744587030471	chr9:85496135-85540345
METTL10	ENSCJAT00000024409	0.655032166127655	chr12:112719146-112742997
MFF	ENSCJAT00000025197, ENSCJAT00000061150	0.679952499647618, 0.594450916183183	chr6:143853354-143882472, chr6:143849827-143882453
MFN2	ENSCJAT00000026296, ENSCJAT00000061417	-0.855770539794341, -0.903941077189785	chr7:46727526-46754565, chr7:46725876-46754294
MFSD1	ENSCJAT00000000737	0.502042296271676	chr17:18569071-18593891
MFSD12	ENSCJAT00000029003	0.563638868069036	chr22:3200098-3208639
MFSD2A	ENSCJAT00000005234	0.510169465213509	chr7:74443437-74457349
MFSD6	ENSCJAT00000011115	-0.764071256753989	chr6:105613336-105675676
MGA	ENSCJAT00000040659	-0.562794916105943	chr10:34122179-34235704
MGMT	ENSCJAT00000027900	0.548275238406726	chr12:117568435-117786243
MGST1	ENSCJAT00000042447	0.547339484937144	chr9:5081297-5098443
MIB2	ENSCJAT00000021339	-0.558522532349293	chr7:36070801-36085998
MIB2	ENSCJAT00000021345	0.685292802860975	chr7:36079673-36085998
MICAL3	ENSCJAT00000033671	-0.582068546471017	chr1:183003093-183121021
MINOS1	ENSCJAT00000013062	0.60104508537257	chr7:53597793-53637286
MINPP1	ENSCJAT00000010072	0.695689525681804	chr12:74126572-74128688
MKL2	ENSCJAT00000031067	-0.897305342477025	chr12:12742532-12817740
MKNK1	ENSCJAT00000041603	0.574863665797742	chr7:81398414-81427826
MKNK2	ENSCJAT00000000990	0.561474218305063	chr22:1733969-1746686
MLC1	ENSCJAT00000007451	-0.617546315353063	chr11:43939598-43964815
MLLT1	ENSCJAT00000032512	-0.502464251034173	chr22:5947338-5966637
MLLT10	ENSCJAT00000015889	-0.570138143344744	chr7:19128001-19373348
MLLT6	ENSCJAT00000015944	-0.506560376362312	chr5:110577265-110596019
MLXIPL	ENSCJAT00000032719	-0.647992660419001	chr2:8171493-8203184
MMD	ENSCJAT00000021957	0.518346663064176	chr5:101908524-101928783
MMP16	ENSCJAT00000000441	-0.596108158606225	chr16:39820310-40094846
MMS19	ENSCJAT00000032501	0.538240353545474	chr12:84529700-84556936
MNT	ENSCJAT00000024039	-0.550409114169847	chr5:61081175-61096968
MOB1B	ENSCJAT00000028123	-0.549933159991991	chr3:123709577-123783395
MOBP	ENSCJAT00000063145	-0.677697509194582	chr17:69937569-69974436
MON2	ENSCJAT00000012232	-0.694164309456245	chr9:51640892-51770999
MON2	ENSCJAT00000012212	0.629037895463217	chr9:51738355-51770814
MPC2	ENSCJAT00000033031	0.843131633030495	chr18:38347744-38368544
MPDZ	ENSCJAT00000023552	-0.741704347416514	chr1:114920273-114978517
MPV17L	ENSCJAT00000010436	0.580733387760287	chr12:12014871-12022869
MPZL1	ENSCJAT00000060656	0.509160717075412	chr18:38491830-38547880
MRAS	ENSCJAT00000004557	-0.504750505425554	chr17:38150434-38208578
MRFAP1	ENSCJAT00000066252	-0.919031406905981	chr3:184546235-184546619
MRGPRE	ENSCJAT00000022378	-0.662359065546464	chr11:127191798-127299640
MRPL10	ENSCJAT00000008718	-0.800674486343221	chr5:109783622-109789226
MRPL43	ENSCJAT00000034030, ENSCJAT00000034036	-0.725639040125822, -0.617644174549662	chr12:88269965-88281259, chr12:88267711-88281241
MRPL52	ENSCJAT00000016708	0.728463434961226	chr10:46886869-46890609
MRPS16	ENSCJAT00000014757	-0.576924622452838	chr12:50836196-50838081
MRPS16	ENSCJAT00000061736	0.658641757032846	chr12:50701834-50838081
MRPS18B	ENSCJAT00000039185	-0.514271355488834	chr4:31035098-31042443
MRPS18B	ENSCJAT00000049638	0.590878322262845	chr4:31034957-31042558
MRPS2	ENSCJAT00000020324	-0.824575712296777	chr1:179628103-179631482
MRPS23	ENSCJAT00000061399	-0.567589290390261	chr5:99370129-99545194
MRPS9	ENSCJAT00000015891	0.633769104512407	chr14:9724913-9756605
MSL2	ENSCJAT00000005052	-0.503191163297135	chr17:40327923-40367144
MSL3	ENSCJAT00000001933	-0.899842284052867	chrX:9719912-9737024
MT1X	ENSCJAT00000024382	0.885399543060058	chr20:10645554-10657381
MT3	ENSCJAT00000024548	0.515468748214265	chr20:10526692-10528389
MTF1	ENSCJAT00000004021	-0.643133789764952	chr7:72223743-72274359
MTHFD1L	ENSCJAT00000057638	-0.641776694136169	chr4:151694228-151780579
MTHFD2	ENSCJAT00000034732	0.537503466260745	chr14:32638158-32655565
MTIF3	ENSCJAT00000037996	0.634140777369718	chr5:140437699-140548978
MTMR2	ENSCJAT00000008326	-0.660074600511462	chr11:41732491-41830232
MTPN	ENSCJAT00000024772	-0.599110003032663	chr8:110162324-110233857
MTSS1	ENSCJAT00000058001	-0.568390003180362	chr16:70055722-70245530
MVB12B	ENSCJAT00000055028	-0.611542604685192	chr1:170253727-170382353
MVK	ENSCJAT00000056997	0.634222338432039	chr9:99694577-99718542
MXRA5	ENSCJAT00000026780	-0.511130421674728	chrX:1309331-1351391
MYADM	ENSCJAT00000035981	-0.693852034013807	chr22:45122462-45127526
MYL2	ENSCJAT00000022691	0.812691699075844	chr9:101059716-101068007
MYL3	ENSCJAT00000004262	0.711855620327406	chr15:22505686-22511249
MYO10	ENSCJAT00000023311	-0.632486607156835	chr2:186606077-186684575
MYO18A	ENSCJAT00000058562	-0.578587640213143	chr5:94953602-95008510
MYO1B	ENSCJAT00000063620	0.781819599369595	chr6:106693416-106725255
MYRF	ENSCJAT00000037716	-0.619767915309446	chr11:117133769-117142955
MYRIP	ENSCJAT00000018696	-0.587495359179996	chr17:70251130-70677572
MYT1L	ENSCJAT00000014383	0.844734493156956	chr14:106972735-107095424
N4BP2L1	ENSCJAT00000054748	0.707437261446213	chr5:145529197-145561767
NACA	ENSCJAT00000020868	0.820083196579323	chr9:45545172-45558648
NADK2	ENSCJAT00000053290	0.612695421127595	chr2:167367297-167414246
NAE1	ENSCJAT00000054622	0.736209015489246	chr20:20486093-20514368
NALCN	ENSCJAT00000041387	-0.516226379076428	chr1:16226139-16601285
NAP1L1	ENSCJAT00000061735	-0.822329089039877	chr9:65720684-65755971
NAP1L1	ENSCJAT00000002118, ENSCJAT00000060679	0.561781290871277, 0.930777498225745	chr9:65722024-65755839, chr9:65717633-65756198
NAP1L3	ENSCJAT00000062064	0.569076236176915	chrX:83143673-83146303
NASP	ENSCJAT00000026630	0.626807836846005	chr7:80451071-80498439
NAV1	ENSCJAT00000010857	-0.696304915364578	chr19:23331859-23443326
NAV3	ENSCJAT00000037596	-0.665718536835032	chr9:67958982-67980024
NBEA	ENSCJAT00000035906, ENSCJAT00000035938	-0.516631010536672, -0.520801554631506	chr5:148357913-148861026, chr5:148133957-148862367
NCAM2	ENSCJAT00000056529	-0.707666182931367	chr21:25633511-25801560
NCAN	ENSCJAT00000016566	-0.657857300895498	chr1:135978685-135990865
NCBP1	ENSCJAT00000021216	-0.531210058114963	chr1:140759386-141059853
NCBP2	ENSCJAT00000026692	-0.721313640677551	chr15:18037221-18043770
NCEH1	ENSCJAT00000004160	-0.579605872443833	chr17:6147691-6206847
NCEH1	ENSCJAT00000004166	0.529464516018813	chr17:6147566-6208327
NCK2	ENSCJAT00000053520	0.631894389908836	chr14:10396834-10548302
NCKIPSD	ENSCJAT00000000954	-0.600499184933287	chr15:24354500-24375044
NCL	ENSCJAT00000026414, ENSCJAT00000060378	0.711510095314212, 0.630950909022092	chr6:147899383-147910033, chr6:147899381-147910023
NCOR1	ENSCJAT00000023609	-0.520873921914524	chr5:77988416-78153760
NCOR2	ENSCJAT00000057219	-0.656250263889501	chr9:115271031-115434350
NDE1	ENSCJAT00000010649	-0.5795205653505	chr12:11682257-11718145
NDEL1	ENSCJAT00000027923	-0.676405702134408	chr5:73385402-73416453
NDEL1	ENSCJAT00000027899	0.570369499166912	chr5:73385094-73416456
NDFIP1	ENSCJAT00000035728	-0.664421212426692	chr2:39100571-39183187
NDRG1	ENSCJAT00000061138, ENSCJAT00000062380	-0.576103169078896, -0.826706901843474	chr16:61399979-61460959, chr16:61414537-61436049
NDRG2	ENSCJAT00000018552	-0.635579609028276	chr10:45175690-45232877
NDRG2	ENSCJAT00000063011	0.568161841791446	chr10:45175248-45184189
NDRG3	ENSCJAT00000059412	-0.691391663715726	chr5:462962-532387
NDRG4	ENSCJAT00000022581, ENSCJAT00000022586	-0.527724342273883, -0.747902309366939	chr20:12497227-12549049, chr20:12535650-12547156
NDUFA1	ENSCJAT00000009598	0.59330957281066	chrX:108003362-108008398
NDUFA4	ENSCJAT00000001355, ENSCJAT00000043390	0.56327554692733, 0.514130004321232	chr8:45446667-45454402, chr1:194140048-194140565
NDUFB1	ENSCJAT00000035273	0.537568267552503	chr10:117707531-117717777
NDUFB2	ENSCJAT00000026302	0.534062645695035	chr8:105396356-105405710
NDUFS1	ENSCJAT00000062837	0.584346614709746	chr6:122038726-122081011
NDUFV1	ENSCJAT00000052782	-0.88722115586785	chr11:123428552-123434435
NDUFV1	ENSCJAT00000001583	0.523811261096923	chr11:123428659-123434429
NECAP1	ENSCJAT00000037155	0.793185379184888	chr9:20468918-20488162
NEDD4L	ENSCJAT00000058724	-0.725013513964244	chr13:96103261-96312707
NEDD8	ENSCJAT00000063018	0.585434924096892	chr1:111397943-111398729
NEGR1	ENSCJAT00000012421	-0.515032499381009	chr7:107380314-107744625
NELL2	ENSCJAT00000025863	-0.569163745139443	chr9:26425636-26827436
NELL2	ENSCJAT00000025850	0.956333772155932	chr9:26426313-26827436
NEO1	ENSCJAT00000035416	-0.635353680567704	chr10:15397720-15642721
NETO1	ENSCJAT00000006029	0.504265638538404	chr13:110318658-110436968
NF2	ENSCJAT00000039012	-0.599563261006811	chr1:192471322-192569991
NFASC	ENSCJAT00000033244	-0.756909216661012	chr19:26874899-26949045
NFE2L1	ENSCJAT00000014793	-0.537560005843171	chr5:109526713-109536486
NFIA	ENSCJAT00000031459	-0.503723821594544	chr7:96406985-96793068
NFIC	ENSCJAT00000028913, ENSCJAT00000028921	-0.659027268447089, -0.521700303625647	chr22:3007830-3113594, chr22:3007851-3113746
NFIX	ENSCJAT00000008866, ENSCJAT00000008872	-0.511579896913, -0.507476825977138	chr22:12238986-12304718, chr22:12238049-12314921
NFKB1	ENSCJAT00000054030	0.642281153111175	chr3:91021580-91150699
NFYA	ENSCJAT00000007848	-0.68038103018849	chr4:42248134-42272717
NGEF	ENSCJAT00000056180	-0.653924247239871	chr6:149328338-149459956
NGEF	ENSCJAT00000061948	0.983872399171261	chr6:149327808-149377748
NGRN	ENSCJAT00000055071	-0.661186137289792	chr6:16603982-16611166
NGRN	ENSCJAT00000063147	0.688879042280087	chr6:16603857-16612707
NIF3L1	ENSCJAT00000056837	-0.569516899502495	chr6:116405848-116421530
NKAIN1	ENSCJAT00000012035	-0.554060408315515	chr7:65381768-65442392
NLE1	ENSCJAT00000028768	0.644801409145057	chr5:89311061-89321478
NLGN1	ENSCJAT00000004012	-0.582124385996829	chr17:4521440-4529179
NLGN3	ENSCJAT00000026401	-0.688690593451922	chrX:63031719-63055862
NMNAT2	ENSCJAT00000009891	-0.571958050093905	chr18:22636679-22812045
NNT	ENSCJAT00000058270	-0.719534627628966	chr2:159694322-159793547
NOL6	ENSCJAT00000016164	-0.533705161692005	chr1:135516220-135531946
NOLC1	ENSCJAT00000034807	-0.748984566415202	chr12:89482450-89493161
NPAS3	ENSCJAT00000010549	-0.642066930070929	chr10:57279591-58156191
NPAS4	ENSCJAT00000052613	-0.589106110394742	chr11:122147205-122152088
NPC1	ENSCJAT00000054310	-0.598827282405334	chr13:60951006-60954036
NPM2	ENSCJAT00000040035	-0.5512227195711	chr13:16215855-16224171
NPTN	ENSCJAT00000035176	-0.677943459076719	chr10:15891116-15962061
NPTX1	ENSCJAT00000006352	-0.696658927568182	chr5:129761343-129767237
NQO1	ENSCJAT00000029704	0.635519326955845	chr20:23585939-23622763
NR1D1	ENSCJAT00000031114	0.645870445614246	chr5:111908472-111917479
NR1I3	ENSCJAT00000054381	-0.589441043536587	chr18:14760525-14768509
NR2C2	ENSCJAT00000033321	-0.576429698973361	chr15:66801436-66900819
NR4A3	ENSCJAT00000022003	-0.766158914182345	chr1:142956956-142995095
NRCAM	ENSCJAT00000032394, ENSCJAT00000063127	-0.539244927387177, -0.534982734898329	chr8:76834585-76930373, chr8:76832790-77094218
NRDE2	ENSCJAT00000034570	-0.623645943532794	chr10:115817854-115866758
NSF	ENSCJAT00000060146	-0.863764150077407	chr5:79632364-79763303
NSRP1	ENSCJAT00000026662	-0.607010132428196	chr5:93890289-93956553
NT5C3A	ENSCJAT00000056332	0.604529958299802	chr8:1086918-1131150
NTRK2	ENSCJAT00000007630, ENSCJAT00000007665	-0.788493371957365, -0.532303604370586	chr1:83501351-83637987, chr1:83285772-83639154
NTRK2	ENSCJAT00000025305	0.537889713420534	chr1:83285772-83639154
NTSR1	ENSCJAT00000019087	-0.566209439094621	chr5:56741427-56788363
NUAK1	ENSCJAT00000029121	-0.795586695145252	chr9:96081933-96154724
NUDC	ENSCJAT00000060343	0.69921621664673	chr7:61026917-61046793
NUMB	ENSCJAT00000027864	0.690537093887091	chr10:98580313-98656027
NUP153	ENSCJAT00000013149	-0.533298987319992	chr4:10971042-11048400
NUP214	ENSCJAT00000016580	-0.717875349529435	chr1:175241089-175343526
NVL	ENSCJAT00000015818	-0.507545008881452	chr19:684602-830410
NVL	ENSCJAT00000015794	0.581810621727114	chr19:684614-830419
NXF1	ENSCJAT00000053154	-0.567408892795923	chr11:118497205-118503179
NXF1	ENSCJAT00000038664	0.711030407388895	chr11:118497223-118503178
NYAP2	ENSCJAT00000024654	-0.689202692155633	chr6:141917787-142155967
OAS2	ENSCJAT00000024571	0.585209348995611	chr9:103338810-103380119
OGDH	ENSCJAT00000023665	-0.558658507129147	chr8:12163042-12242808
OLA1	ENSCJAT00000058864	0.894076032239134	chr6:44201355-44381162
OLFML2B	ENSCJAT00000008752	-0.563391887711846	chr18:15492171-15533454
OPALIN	ENSCJAT00000031827	-0.505608995246909	chr12:83389955-83403328
OPN4	ENSCJAT00000022382	-0.584943133350871	chr12:37242663-37259880
OPRD1	ENSCJAT00000019043	-0.501567847089169	chr7:63025457-63084926
OPRL1	ENSCJAT00000020862	-0.527077903998916	chr5:58116058-58125574
ORAI2	ENSCJAT00000031471, ENSCJAT00000031475	-0.718897732950231, -0.534305030429955	chr2:9602517-9628201, chr2:9602417-9636247
OSBPL8	ENSCJAT00000002005	0.51474444648109	chr9:66020440-66211281
OSBPL9	ENSCJAT00000042423	-0.584882819551667	chr7:86635069-86830624
OSBPL9	ENSCJAT00000053522	0.686828750678181	chr7:86635069-86830624
OXR1	ENSCJAT00000012907	0.932178678903147	chr16:87869950-88368636
P2RY11	ENSCJAT00000052525	-0.658623258010492	chr22:9509641-9517248
P4HA2	ENSCJAT00000062462	-0.540048436115432	chr2:73259354-73284385
PABPC1	ENSCJAT00000062933	-0.672440536077063	chr16:93892640-93912751
PACS2	ENSCJAT00000038832	-0.517001582537242	chr10:131430366-131455617
PAK1	ENSCJAT00000029191	-0.781111905213942	chr11:61117895-61291703
PAK1	ENSCJAT00000029189	0.543644343302991	chr11:61118212-61291703
PAK2	ENSCJAT00000026628	-0.746248068692795	chr15:18146325-18222242
PAK3	ENSCJAT00000014128	-0.862109528129098	chrX:99433552-99722029
PALM2	ENSCJAT00000033679, ENSCJAT00000061914	-0.644848908367542, -0.531434418589462	chr1:153277689-153434101, chr1:153277701-153656596
PAM	ENSCJAT00000018231	0.629259085555193	chr2:104375309-104542831
PANK4	ENSCJAT00000004863	-0.823400751887157	chr7:36965352-36974575
PAPD5	ENSCJAT00000003741	-0.768949169368794	chr20:3835040-3909016
PAPOLA	ENSCJAT00000012864	-0.686951488000446	chr10:122182814-122244531
PAQR6	ENSCJAT00000010953	0.543206054614807	chr18:10278840-10284426
PARG	ENSCJAT00000025857	0.519926712069875	chr12:33759247-33879360
PARM1	ENSCJAT00000039232	-0.690522882522671	chr3:119694389-119807111
PARP12	ENSCJAT00000025992	0.652655683685062	chr8:106098968-106123667
PAX6	ENSCJAT00000056798	0.512409908279649	chr11:94947033-94980806
PAXIP1	ENSCJAT00000061916	0.708703704397552	chr8:91619956-91648460
PBX1	ENSCJAT00000009103	-0.553523207194449	chr18:41064779-41369087
PCCB	ENSCJAT00000059177	0.673555078611418	chr17:40207545-40283367
PCDH1	ENSCJAT00000035537	-0.635862242482628	chr2:38840197-38867984
PCDH20	ENSCJAT00000031908	-0.664412767790455	chr1:53506822-53510954
PCDH7	ENSCJAT00000041269	-0.526499274669843	chr3:159990537-160193576
PCDHGC4	ENSCJAT00000035047	-0.657773387621365	chr2:38449072-38469072
PCGF2	ENSCJAT00000059600	-0.607851629086575	chr5:110605139-110617860
PCID2	ENSCJAT00000052841	0.589647262137553	chr1:28445102-28473860
PCYT1A	ENSCJAT00000029390	-0.538289012861102	chr17:73415559-73470471
PDE1C	ENSCJAT00000017888	-0.53328129566398	chr8:23954-365181
PDE4DIP	ENSCJAT00000039197	0.84983288590639	chr18:862680-915763
PDF	ENSCJAT00000029919	0.625033572557323	chr20:23184508-23186468
PDK2	ENSCJAT00000013499	-0.61124881136105	chr5:107426496-107444540
PDPK1	ENSCJAT00000028945	-0.537022534434459	chr12:2008072-2082990
PDS5B	ENSCJAT00000061117	-0.603869246751972	chr5:145799428-145937610
PDXDC1	ENSCJAT00000010400	-0.811402673979763	chr12:12054383-12108407
PEBP1	ENSCJAT00000018049	0.726087607529089	chr9:108806610-108816529
PECAM1	ENSCJAT00000037978	-0.535933667541633	chr5:83085159-83140686
PEG3	ENSCJAT00000019504	-0.848592687209593	chr22:47423653-47474186
PEX26	ENSCJAT00000033781	-0.758039772955108	chr1:183278378-183290326
PEX5	ENSCJAT00000009694	0.500013828744824	chr9:19081554-19100087
PEX5L	ENSCJAT00000025195, ENSCJAT00000025220	-0.697323449614051, -0.554820118356741	chr15:1436111-1679372, chr15:1435951-1679372
PFDN2	ENSCJAT00000063732	0.653006536174585	chr18:14620793-14640317
PFKFB3	ENSCJAT00000040432	-0.694136842128855	chr7:4740885-4769162
PGAP1	ENSCJAT00000007280	-0.582116878872449	chr6:112147517-112231350
PHC2	ENSCJAT00000002295	-0.647648678756175	chr7:67588937-67672304
PHF1	ENSCJAT00000042655	0.500467147072699	chr4:34218918-34224384
PHF2	ENSCJAT00000033872	-0.748323153779145	chr1:76249214-76297149
PHF2	ENSCJAT00000033862	0.743927690803064	chr1:76249214-76297145
PHLDA1	ENSCJAT00000002140	-0.606007663031229	chr9:65702974-65704844
PHLDA1	ENSCJAT00000002135	0.609903094110697	chr9:65703434-65704419
PHLDB1	ENSCJAT00000026196, ENSCJAT00000026317, ENSCJAT00000026383	-0.520156282368444, -0.63193210031465, -0.581457100307564	chr11:16259898-16264988, chr11:16249963-16276593, chr11:16223672-16276599
PHPT1	ENSCJAT00000021659	0.931709091007288	chr1:180973739-180975177
PHYHIPL	ENSCJAT00000020844	-0.873184440080185	chr12:65172481-65242642
PHYHIPL	ENSCJAT00000060405	0.853779449582631	chr12:65172432-65241833
PI4KA	ENSCJAT00000057844	0.543047875532482	chr1:185375943-185386293
PIAS1	ENSCJAT00000004244	-0.546573528221397	chr10:10596799-10701785
PIAS3	ENSCJAT00000053976	-0.604734096732253	chr18:1308081-1314414
PICALM	ENSCJAT00000027821	-0.676577407026945	chr11:51777863-51883450
PIGX	ENSCJAT00000056329	-0.699138297518675	chr15:18230120-18248059
PIK3CD	ENSCJAT00000000832	-0.568201108501863	chr7:44222909-44240232
PIK3R1	ENSCJAT00000056443	0.545756482170278	chr2:138764467-138770397
PIP5K1C	ENSCJAT00000029106	-0.644191717304927	chr22:3283345-3318221
PITHD1	ENSCJAT00000062783	-0.756127254930139	chr7:57808109-57816650
PITPNA	ENSCJAT00000003899	-0.822849706813835	chr5:61973904-62003797
PITPNM2	ENSCJAT00000032160	-0.722856880123929	chr9:113901679-114033699
PITPNM2	ENSCJAT00000032092	0.67920201148274	chr9:113918988-114026497
PITRM1	ENSCJAT00000052542	-0.873863162061302	chr7:2015107-2056724
PITRM1	ENSCJAT00000040122	0.502717872811819	chr7:2014959-2056759
PKIA	ENSCJAT00000060488	-0.682085280928193	chr16:30703020-30713558
PKM	ENSCJAT00000036212	-0.606967529243573	chr10:14623057-14656326
PLCL2	ENSCJAT00000006912	-0.65028399916415	chr17:47823644-48017262
PLCXD2	ENSCJAT00000039717	-0.532113716687594	chr15:85044816-85091773
PLD4	ENSCJAT00000003886	0.718390145197554	chr10:130981325-130985452
PLEKHA5	ENSCJAT00000002479, ENSCJAT00000002480	-0.605796655541688, -0.674791700141805	chr9:2270182-2357315, chr9:2200183-2436726
PLEKHA6	ENSCJAT00000061737	-0.676388957979991	chr19:26095066-26115074
PLEKHB2	ENSCJAT00000021499	0.683763673998079	chr6:28987145-29040301
PLEKHM3	ENSCJAT00000005540	-0.536040080814677	chr6:123810412-124022410
PLRG1	ENSCJAT00000003604	-0.760934308976405	chr3:37934070-37946301
PLS3	ENSCJAT00000032741	-0.506435960765727	chrX:104054198-104098312
PLXNA4	ENSCJAT00000000499	-0.702326699894966	chr8:113537096-114069202
PMM2	ENSCJAT00000057910	-0.667235637090301	chr12:9199706-9234193
PMS1	ENSCJAT00000010949	0.74142543785283	chr6:104906874-104998963
PMS2	ENSCJAT00000029884	-0.607768817859922	chr2:14140920-14187009
PNISR	ENSCJAT00000052152	-0.781800147653017	chr4:98584903-98608908
PNN	ENSCJAT00000031720	-0.639366740656618	chr10:63847377-63854086
POGZ	ENSCJAT00000014920	-0.509254356721706	chr18:5394500-5441342
POLR2A	ENSCJAT00000032961, ENSCJAT00000052904	-0.644960567672875, -0.819011732220755	chr5:74344802-74376449, chr5:74345228-74376458
POM121C	ENSCJAT00000033020	-0.875795368906031	chr2:8509345-8531985
POP1	ENSCJAT00000030321	0.563723892494293	chr16:96383795-96426245
PORCN	ENSCJAT00000004339	-0.581292259401424	chrX:47116193-47129261
POT1	ENSCJAT00000054170	0.695681825478193	chr8:121337492-121421786
PPA2	ENSCJAT00000030603	0.510654054650836	chr3:88206361-88308860
PPFIA2	ENSCJAT00000052193	-0.536143566042253	chr9:71093708-71450228
PPIF	ENSCJAT00000001765	0.624090669634137	chr12:44633607-44641133
PPIP5K2	ENSCJAT00000017922	-0.652983896431955	chr2:104207422-104284792
PPIP5K2	ENSCJAT00000017926	0.791860662878519	chr2:104206100-104284601
PPM1H	ENSCJAT00000011894	-0.578761886374989	chr9:51829010-52111335
PPP1R12A	ENSCJAT00000037876	-0.7486454011785	chr9:69577933-69745504
PPP1R12A	ENSCJAT00000037879	0.739617232274692	chr9:69577933-69745761
PPP1R12B	ENSCJAT00000011672	-0.65094329344688	chr19:24019628-24264586
PPP1R14A	ENSCJAT00000026292	-0.51806069775382	chr22:31527262-31533116
PPP1R16B	ENSCJAT00000060937	-0.644819046002124	chr5:32924564-32943527
PPP1R8	ENSCJAT00000018256	-0.625949859333442	chr7:61985843-62004461
PPP1R9A	ENSCJAT00000054749	-0.692526578540185	chr8:52252051-52630640
PPP2CB	ENSCJAT00000024203	-0.520938961478549	chr13:28769718-28799012
PPP2R2C	ENSCJAT00000033764, ENSCJAT00000033769	-0.912774564222295, -0.940326551119597	chr3:184214757-184468739, chr3:184214863-184307473
PPP2R3C	ENSCJAT00000057925	0.564883877125384	chr10:59447304-59495900
PPP2R5C	ENSCJAT00000022719	0.712736764708776	chr10:127765774-127890433
PPP2R5D	ENSCJAT00000005014	-0.635988822527227	chr4:44260641-44330360
PPP3CA	ENSCJAT00000029764	-0.681509458888808	chr3:92356236-92672482
PPP6R3	ENSCJAT00000030660	0.622505490465138	chr11:123996482-124149176
PRDM2	ENSCJAT00000026818	-0.596311259321917	chr7:47902012-48020663
PRDM2	ENSCJAT00000026794	0.75224160667017	chr7:47896335-48020663
PRDX4	ENSCJAT00000009804, ENSCJAT00000009831	0.544813679122707, 0.648643356931606	chrX:22243153-22256375, chrX:22238750-22258677
PREPL	ENSCJAT00000001371, ENSCJAT00000052856, ENSCJAT00000055884	-0.936223344962248, -0.590259783516583, -0.529426727437119	chr14:63584637-63636605, chr14:63584216-63641622, chr14:63584637-63636610
PREX1	ENSCJAT00000032205	-0.72511415986252	chr5:42642450-42773714
PRICKLE1	ENSCJAT00000054638	0.68251694150346	chr9:29003652-29027953
PRKACB	ENSCJAT00000014444	-0.790475645805259	chr7:120095682-120167158
PRKAG2	ENSCJAT00000054368	-0.878880651538698	chr8:95159286-95249279
PRKAR1A	ENSCJAT00000000414	-0.52988407026347	chr5:116894973-116915509
PRKCD	ENSCJAT00000014194	-0.821516833274899	chr15:28964206-28996769
PRKCZ	ENSCJAT00000004615	-0.952035148644032	chr7:36512081-36613574
PRMT3	ENSCJAT00000013066	0.624821293548777	chr11:83773083-83908178
PRMT5	ENSCJAT00000062284	-0.648886278399198	chr10:46980604-46989963
PROS1	ENSCJAT00000016872	0.52696995015702	chr21:4307984-4380489
PRPF38B	ENSCJAT00000004839, ENSCJAT00000053942	-0.573028851571316, -0.754829759001491	chr7:144511253-144518811, chr7:144518058-144527138
PRPF40A	ENSCJAT00000030396	-0.609952016972509	chr6:66633003-66688848
PRR12	ENSCJAT00000034393	-0.632569261082172	chr22:41474764-41487582
PRR3	ENSCJAT00000039276	-0.505256061899361	chr4:30927079-30938010
PRR36	ENSCJAT00000011769, ENSCJAT00000059504	-0.619205079946067, -0.668596159791159	chr22:7533999-7535865, chr22:7533887-8061970
PRRC2A	ENSCJAT00000005880	-0.61053587640109	chr4:32175204-32192214
PRRC2B	ENSCJAT00000005877	-0.648344835516832	chr1:175514486-175598413
PRRC2C	ENSCJAT00000055907	-0.696941809796795	chr18:35072497-35104215
PRRT1	ENSCJAT00000057701	0.768455864975354	chr4:32722994-32727697
PRUNE2	ENSCJAT00000017045	-0.60520646074638	chr1:92122537-92212005
PSAT1	ENSCJAT00000006385	0.528550672775519	chr1:90105104-90140123
PSD	ENSCJAT00000035078	0.549304537742899	chr12:89784280-89801665
PSIP1	ENSCJAT00000024259	-0.915895485923217	chr1:117339443-117387305
PSMA4	ENSCJAT00000052988	0.817205749598127	chr18:3250105-3260077
PSMA5	ENSCJAT00000063428	-0.638768143989441	chr7:145294294-145312150
PSMD7	ENSCJAT00000029495	-0.908331189752436	chr20:23859909-23869932
PSMF1	ENSCJAT00000041043	-0.521303175721979	chr5:7007121-7062299
PSMG1	ENSCJAT00000029261	-0.862505187244646	chr21:43087188-43099339
PSMG2	ENSCJAT00000009675	0.607816162233772	chr13:43844206-43865502
PSTK	ENSCJAT00000002033	0.710552555610843	chr12:110905175-110917022
PTCD2	ENSCJAT00000031845, ENSCJAT00000055753	-0.594079712190826, -0.55437889065266	chr2:136194018-136237810, chr2:136193334-136237780
PTCH1	ENSCJAT00000041934	-0.524746463428189	chr1:78636421-78707620
PTGDS	ENSCJAT00000053064	0.587403590313563	chr1:181103256-181105345
PTGES3	ENSCJAT00000020944, ENSCJAT00000020979	-0.907123558302574, -0.513129024832953	chr9:45490551-45514538, chr9:45491075-45514691
PTPN12	ENSCJAT00000054670	0.55154896699241	chr8:70544051-70651034
PTPN18	ENSCJAT00000008845	-0.541079808028855	chr6:28498014-28517100
PTPN6	ENSCJAT00000014231	0.542090663383231	chr9:18798481-18815781
PTPRD	ENSCJAT00000023073	-0.642381872379085	chr1:110030919-110228782
PTPRF	ENSCJAT00000006985	-0.73192201388758	chr7:78316779-78350287
PTPRG	ENSCJAT00000038645	-0.597358001780881	chr15:38120790-38436493
PTPRK	ENSCJAT00000057684	-0.617398269696541	chr4:128180963-128731688
PTPRM	ENSCJAT00000030242	-0.802246363468974	chr13:48956046-49440858
PTPRN	ENSCJAT00000022697	-0.71433575637161	chr6:135710742-135718135
PTPRS	ENSCJAT00000033763	-0.500514815473882	chr22:4940254-5024061
PTPRT	ENSCJAT00000030234, ENSCJAT00000034947	-0.641672302883809, -0.701564489919009	chr5:36098163-36399158, chr5:36098166-36523513
PTPRU	ENSCJAT00000019700	-0.559577067730198	chr7:63483531-63567624
PTPRZ1	ENSCJAT00000033590	-0.576709613904759	chr8:124258655-124355404
PURB	ENSCJAT00000023190	-0.591013394642363	chr8:12423241-12424421
PUSL1	ENSCJAT00000021401	0.784848427169427	chr7:35821562-35991792
PWP1	ENSCJAT00000029702	0.644577786505854	chr9:97760351-97784313
PWWP2A	ENSCJAT00000037442	-0.532495914049925	chr2:21200491-21202039
PXDN	ENSCJAT00000022474	-0.583815111236518	chr14:107198756-107259049
PYCARD	ENSCJAT00000006132	0.56975895363451	chr12:29146234-29168800
QKI	ENSCJAT00000023979	-0.667847589676091	chr4:164430205-164460633
QSOX2	ENSCJAT00000062969	-0.593755246688333	chr1:180338687-180359396
R3HDM1	ENSCJAT00000059865	-0.914552157479317	chr6:84252384-84341871
R3HDM2	ENSCJAT00000014547, ENSCJAT00000065841	-0.771055334938133, -0.58271057596144	chr9:46063071-46096191, chr9:46096015-46123636
RAB1B	ENSCJAT00000003030	0.740212827164766	chr11:121986470-121995681
RAB27B	ENSCJAT00000008013	-0.704975471621155	chr13:92819235-92885296
RAB28	ENSCJAT00000023544	-0.554658600247693	chr3:177915955-178027170
RAB3B	ENSCJAT00000042428	-0.75923925846285	chr7:86988236-87081687
RAB3C	ENSCJAT00000029615	-0.688269234783636	chr2:148713720-148997758
RABEP1	ENSCJAT00000022358	-0.559363033407125	chr5:97388211-97515999
RABGAP1	ENSCJAT00000017534	-0.747503398259902	chr1:166834940-166906430
RABL6	ENSCJAT00000021594	-0.637411082551258	chr1:180961068-180963119
RAD1	ENSCJAT00000061960	0.565656662324997	chr2:168664812-168672174
RAD23A	ENSCJAT00000008641	-0.656542173530737	chr22:12154150-12161672
RAD54L2	ENSCJAT00000010912	-0.557767338925064	chr15:27290346-27410123
RAF1	ENSCJAT00000032554	-0.598538595402794	chr15:64539947-64627742
RALGAPA1	ENSCJAT00000013436	-0.518378871614758	chr10:60032996-60325118
RALGPS1	ENSCJAT00000035048, ENSCJAT00000035069	-0.628007745280832, -0.516823262579851	chr1:170830804-171108712, chr1:170781997-171118909
RANBP6	ENSCJAT00000022522	-0.753229410927914	chr1:107726384-107730120
RANBP9	ENSCJAT00000057225	-0.684852145666385	chr4:14981169-15066411
RAP1B	ENSCJAT00000056795	-0.624769412103192	chr9:57923594-57966274
RAP1B	ENSCJAT00000061116	0.539367682901835	chr9:57923511-57966744
RAP1GAP	ENSCJAT00000011911	-0.501052807138241	chr7:55580836-55605442
RAPGEF4	ENSCJAT00000015055	-0.686943095628075	chr6:45452027-45652522
RAPH1	ENSCJAT00000010390	-0.657228760518672	chr6:119217022-119302916
RARS	ENSCJAT00000060031	0.829583625760557	chr2:29737532-29771460
RASA1	ENSCJAT00000021683	-0.583903190545234	chr2:120698068-120816906
RASAL2	ENSCJAT00000059614	-0.774568362233123	chr18:28539701-28921865
RASGRF1	ENSCJAT00000004468, ENSCJAT00000059612	-0.574983691726291, -0.645099147898451	chr10:18650811-18770537, chr10:18656197-18688688
RBBP7	ENSCJAT00000054721	0.630663319799531	chrX:14988457-15011666
RBFOX2	ENSCJAT00000038204, ENSCJAT00000038208, ENSCJAT00000038213	-0.514234074402617, -0.695518564135525, -0.656528796287024	chr1:198217533-198310136, chr1:198217274-198309960, chr1:198217433-198518836
RBFOX3	ENSCJAT00000018613	-0.710123631622612	chr5:128352935-128879369
RBM24	ENSCJAT00000012806	-0.695575879907234	chr4:11303033-11306066
RBM25	ENSCJAT00000053030	-0.917378984063369	chr10:98355855-98407747
RBM26	ENSCJAT00000041842	-0.649163075723783	chr1:35151873-35241672
RBM26	ENSCJAT00000041838	0.672904310632682	chr1:35191709-35241744
RBM27	ENSCJAT00000041911	-0.571618765132447	chr2:43387311-43467317
RBM27	ENSCJAT00000041910	0.551945071671265	chr2:43387311-43472818
RBM33	ENSCJAT00000040099, ENSCJAT00000052828	-0.731309932141485, -0.604299451464612	chr8:90918560-90991224, chr8:90909256-91022607
RBM34	ENSCJAT00000012739	0.672238018410122	chr19:45093521-45122711
RBM39	ENSCJAT00000061260	-0.764050085152031	chr5:1461329-1503824
RCBTB2	ENSCJAT00000017557	0.546037940023938	chr1:66237176-66281719
RCSD1	ENSCJAT00000033110	-0.541438419955744	chr18:38565097-38642016
RELA	ENSCJAT00000003901	-0.646610328863921	chr11:121356859-121366600
RERE	ENSCJAT00000000627	-0.820616417471642	chr7:42807968-43115240
RERGL	ENSCJAT00000014104	0.599065173404183	chr9:3493658-3502287
REXO1	ENSCJAT00000042215	0.736782070088838	chr22:1514201-1519828
RFNG	ENSCJAT00000035520	-0.876462232096783	chr5:131110964-131218583
RFWD2	ENSCJAT00000017089	0.599944787438338	chr18:30809670-31073559
RFX7	ENSCJAT00000004105	-0.582320935747346	chr10:33422671-33435391
RGL1	ENSCJAT00000010272	-0.689421187502155	chr18:22113749-22422771
RGMA	ENSCJAT00000040150	-0.562452274818726	chr6:14397437-14428135
RGMB	ENSCJAT00000018764	-0.676867350037631	chr2:108993086-109018619
RHEB	ENSCJAT00000040087	0.575378193849449	chr8:95304262-95329325
RHOBTB2	ENSCJAT00000039598	-0.566998963074392	chr13:15184193-15214824
RHOQ	ENSCJAT00000052350	-0.836433406496278	chr14:61269650-61308600
RMDN1	ENSCJAT00000000515	0.504844598770452	chr16:38273442-38314365
RMND5A	ENSCJAT00000038041	-0.616985303207697	chr14:19725585-19781554
RNF135	ENSCJAT00000027668	0.535803775699189	chr5:92342167-92357710
RNF14	ENSCJAT00000059937	-0.849173667424245	chr2:38964710-38985453
RNF14	ENSCJAT00000035669	0.521837849081158	chr2:38966338-38985484
RNF151	ENSCJAT00000029715	-0.559742122154374	chr12:2630617-2632460
RNF165	ENSCJAT00000016133	-0.623922115542227	chr13:84180364-84204415
RNF170	ENSCJAT00000006663	-0.564423623245891	chr13:40979361-41024376
RNF38	ENSCJAT00000020134	-0.594544636908227	chr1:138231727-138295836
RNF40	ENSCJAT00000061216	-0.664205165410005	chr12:28698613-28711608
RNF44	ENSCJAT00000014419	-0.524777545649963	chr2:62756009-62764744
ROCK2	ENSCJAT00000013366	-0.536985354505691	chr14:97373163-97403357
RORB	ENSCJAT00000002300	-0.834113528640639	chr1:94393699-94587298
RPA1	ENSCJAT00000003517	-0.716522324635699	chr5:61635086-61695397
RPA3	ENSCJAT00000001282	0.581346942194221	chr8:48976564-48980091
RPAIN	ENSCJAT00000022187	0.507766557139474	chr5:97553619-97567065
RPL15	ENSCJAT00000007321	0.752441183793947	chr17:54574962-54577070
RPL22L1	ENSCJAT00000004669, ENSCJAT00000041062	0.559230368752962, 0.915092977867839	chr17:8077175-8081222, chr17:8077295-8081109
RPL36AL	ENSCJAT00000043858	0.507942484762679	chr5:129619888-129620209
RPLP0	ENSCJAT00000017143	0.531608098809774	chr9:111025356-111029830
RPRD1A	ENSCJAT00000057516	0.752681766921568	chr13:73625971-73676196
RPRD2	ENSCJAT00000056037	-0.69694740479328	chr18:4344236-4457554
RPS21	ENSCJAT00000027590	0.50186961585942	chr5:56411847-56413024
RPS27	ENSCJAT00000043592	0.857390810206489	chr21:36317449-36317704
RPS27A	ENSCJAT00000057669	0.581106095651495	chr14:52148489-52152032
RPS29	ENSCJAT00000033847	0.571799849179289	chr10:74104637-74109945
RPS5	ENSCJAT00000052472	0.620220031679813	chr22:48739771-48938870
RRAGC	ENSCJAT00000004312	-0.649030010014443	chr7:73253566-73273153
RRAGC	ENSCJAT00000004310	0.634894299312428	chr7:73253566-73273131
RRAGD	ENSCJAT00000001571	-0.642257613533497	chr4:88465360-88505699
RRBP1	ENSCJAT00000009526	0.625662074524326	chr5:23211453-23241258
RRM1	ENSCJAT00000056277	0.527211263246435	chr11:67452141-67496176
RRNAD1	ENSCJAT00000011907	-0.712844592330403	chr18:10798103-10806413
RSBN1	ENSCJAT00000023476	-0.599795499236111	chr7:149782565-149842336
RSBN1	ENSCJAT00000023474	0.627047152329633	chr7:149782565-149826763
RSU1	ENSCJAT00000017424	-0.579808725581739	chr7:14543122-14611356
RTEL1	ENSCJAT00000020175	-0.568485673408617	chr5:57702968-57704661
RTF1	ENSCJAT00000012823	-0.531228512930143	chr10:34425287-34498135
RTFDC1	ENSCJAT00000022030	-0.651072662800555	chr5:50465759-50520418
RTN1	ENSCJAT00000037321	-0.991330964470086	chr10:84529579-84565261
RTN1	ENSCJAT00000037325	0.586666970380326	chr10:84529030-84565455
RTN3	ENSCJAT00000036077	-0.624159024153635	chr11:119159117-119268368
RTN4	ENSCJAT00000019596	-0.771253810663376	chr14:52435500-52523271
RUFY2	ENSCJAT00000037536	-0.5322214796068	chr12:55879293-55941183
RUFY3	ENSCJAT00000028406	-0.795741540703031	chr3:123901989-123972880
RUNX1T1	ENSCJAT00000000281	-0.671169836317046	chr16:43728960-43867588
RUSC2	ENSCJAT00000057173	0.620430644821168	chr1:137342802-137345437
RWDD3	ENSCJAT00000035487	0.664722692572746	chr7:131839100-131852462
RXRB	ENSCJAT00000042507, ENSCJAT00000042511	0.534097210895449, 0.917397908457818	chr4:33998113-34002637, chr4:33995592-34002577
S100A13	ENSCJAT00000062313	0.575906626025645	chr18:7537981-7548151
S100A4	ENSCJAT00000017595	0.56596032669719	chr18:7455391-7457535
SAC3D1	ENSCJAT00000004845	-0.735645801117303	chr11:120666641-120669699
SACM1L	ENSCJAT00000058948	0.688409879543238	chr15:21431166-21445568
SAE1	ENSCJAT00000022510	-0.642004862701466	chr22:39034936-39123219
SALL1	ENSCJAT00000003296	-0.782130583518179	chr20:4986445-5001919
SAMD10	ENSCJAT00000020655	-0.555207064606529	chr5:57987840-57993061
SAMD11	ENSCJAT00000022328	0.761782560049516	chr7:35441192-35460789
SAMD12	ENSCJAT00000011274	-0.642552031141515	chr16:76316710-76722605
SAMSN1	ENSCJAT00000006339, ENSCJAT00000006343	0.506227503800079, 0.674227125496213	chr21:19186843-19240478, chr21:19186843-19217203
SATB1	ENSCJAT00000058515	-0.819099884622426	chr17:49262953-49265994
SATB2	ENSCJAT00000007950	-0.688760107887778	chr6:114556663-114744785
SBNO1	ENSCJAT00000032457	-0.511107934727386	chr9:114230243-114286347
SC5D	ENSCJAT00000014570	-0.520620655116431	chr11:19043797-19060052
SCAF4	ENSCJAT00000017555	-0.744913306340257	chr21:35638591-35703173
SCAI	ENSCJAT00000013298	-0.511530776632053	chr1:168769217-168962547
SCAP	ENSCJAT00000053674	0.605037426213591	chr15:23060832-23072297
SCARA5	ENSCJAT00000030106	-0.562605037810036	chr13:10340100-10462106
SCARNA21	ENSCJAT00000048043	0.608838336083052	chr5:73927849-73927988
SCARNA7	ENSCJAT00000048412	0.608838547690919	chr17:16819045-16819371
SCD5	ENSCJAT00000009241	-0.745972396966232	chr3:111436971-111865861
SCG2	ENSCJAT00000052759	0.839879420274062	chr6:140115369-140120700
SCMH1	ENSCJAT00000005859, ENSCJAT00000005869	-0.78449976582005, -0.701824211218438	chr7:75522928-75742093, chr7:75568841-75743653
SCOC	ENSCJAT00000052926	0.62809598569808	chr3:52561770-52613606
SCP2	ENSCJAT00000063155	0.574406393749665	chr7:88241393-88290979
SCRN1	ENSCJAT00000054218	0.853344513267155	chr8:25767433-25835356
SCUBE3	ENSCJAT00000022557	-0.529747919559178	chr4:36134685-36172624
SCYL2	ENSCJAT00000004121	-0.70754297910146	chr9:90438111-90513343
SDC2	ENSCJAT00000029797	-0.71962849832958	chr16:48308607-48421492
SDC2	ENSCJAT00000040389	0.777894607884896	chr16:48403129-48423195
SDHB	ENSCJAT00000015526	-0.813501090609524	chr7:50897552-50933058
SDHC	ENSCJAT00000009150	0.567828433380897	chr18:14836378-14884378
SDSL	ENSCJAT00000019082	0.522079077943172	chr9:103824722-103847883
SEC23B	ENSCJAT00000063599	0.867744722948158	chr5:24115104-24154750
SEC24C	ENSCJAT00000002948	-0.525187444240375	chr12:50371218-50397210
SEC24C	ENSCJAT00000055082	0.619333293929901	chr12:50371075-50397225
SEC24D	ENSCJAT00000006429	-0.523206100449964	chr3:75020563-75124402
SEC24D	ENSCJAT00000061623	0.646813326253312	chr3:75076799-75124203
SEC62	ENSCJAT00000004960	-0.925901804008401	chr17:8912145-8957049
SEMA3C	ENSCJAT00000006373	0.568157342668858	chr8:67008704-67181559
SEMA3E	ENSCJAT00000006660	-0.586855086999998	chr8:64230960-64500057
SEMA5A	ENSCJAT00000017342	-0.768021713772029	chr2:194861990-195057863
SEMA6C	ENSCJAT00000014165	-0.510145388754324	chr18:5099910-5112466
SEMA6D	ENSCJAT00000003811	-0.645946249562813	chr10:24820074-24876752
SEPT7	ENSCJAT00000023936	-0.796182331879763	chr8:3818118-3921198
SEPT9	ENSCJAT00000025693, ENSCJAT00000025739	-0.587333945412548, -0.503796345478224	chr5:126543731-126760839, chr5:126578560-126760650
SERINC3	ENSCJAT00000034557	-0.967472231593473	chr5:38624328-38651924
SERPINA1	ENSCJAT00000018992	0.758536144861489	chr10:120002490-120015124
SERPINE2	ENSCJAT00000024097	0.615954504648969	chr6:140532181-140597569
SERTAD2	ENSCJAT00000013295	-0.626419395144757	chr14:42298842-42316330
SERTM1	ENSCJAT00000035439	-0.774608604566365	chr5:149914405-149938282
SESN1	ENSCJAT00000061582	0.905845932920309	chr4:108526068-108551075
SETD1B	ENSCJAT00000032962	-0.533547363024356	chr9:112721629-112747998
SETD3	ENSCJAT00000013115	0.508028869110182	chr10:125228126-125313523
SETX	ENSCJAT00000035747	0.610099156612168	chr1:176349735-176438256
SEZ6	ENSCJAT00000025908	-0.529898702860217	chr5:95105860-95131745
SEZ6L	ENSCJAT00000005949	0.75788250678533	chr1:189242672-189287191
SF1	ENSCJAT00000005388, ENSCJAT00000005410, ENSCJAT00000056975	-0.837781101291638, -0.514438252788312, -0.633207641780499	chr11:120371125-120385380, chr11:120371640-120383889, chr11:120382198-120385380
SFXN5	ENSCJAT00000061721	-0.730083255862999	chr14:33801464-33829503
SGSH	ENSCJAT00000006514	-0.51032286950898	chr5:129530203-129539375
SGSM1	ENSCJAT00000018272, ENSCJAT00000018297	-0.611256414978233, -0.731873660210897	chr1:187896127-187987313, chr1:187864706-187990593
SH3BGRL2	ENSCJAT00000021154	-0.619171562270937	chr4:78153432-78174786
SH3BP2	ENSCJAT00000027855	0.554201872912415	chr3:188033635-188057399
SH3GLB2	ENSCJAT00000052421	-0.751857353239357	chr1:172938302-172954165
SH3KBP1	ENSCJAT00000010519	-0.564495346815366	chrX:17716668-18170935
SH3KBP1	ENSCJAT00000062544	0.547366895042936	chrX:17838967-18170935
SHANK1	ENSCJAT00000032524	-0.558634689357901	chr22:42495572-42548296
SHC3	ENSCJAT00000021871	-0.653978592390045	chr1:73037267-73203674
SHISA7	ENSCJAT00000053778	-0.688201640939141	chr22:46272703-46281005
SHISA9	ENSCJAT00000062778	-0.705902995976528	chr12:14233057-14247520
SHTN1	ENSCJAT00000052118	0.817237621475486	chr12:104626882-104747662
SIK3	ENSCJAT00000024550, ENSCJAT00000054599	-0.513705328210351, -0.636744287928826	chr11:14408252-14433502, chr11:14408252-14441083
SIMC1	ENSCJAT00000023932, ENSCJAT00000023962	-0.543626726043103, -0.624464667320199	chr2:62964956-63000202, chr2:62994599-63042942
SIRT2	ENSCJAT00000058980	-0.732621890587425	chr22:32182013-32206665
SKIV2L	ENSCJAT00000004341	-0.681598459664498	chr4:32552875-32556352
SKIV2L	ENSCJAT00000004479	0.642343881067642	chr4:32552717-32563063
SKP2	ENSCJAT00000035816	-0.852538410845805	chr2:167419519-167452602
SLAIN1	ENSCJAT00000041803	-0.772787930156647	chr1:36910564-36974156
SLBP	ENSCJAT00000057546	-0.546300755026275	chr3:189196875-189236613
SLC12A2	ENSCJAT00000037709	-0.548130071392959	chr2:77783950-77887969
SLC19A2	ENSCJAT00000019920	0.835945008418433	chr18:36985507-37006701
SLC24A2	ENSCJAT00000017592	-0.797422975975445	chr1:121630148-121902232
SLC25A29	ENSCJAT00000032805	0.55262049279832	chr10:126178628-126195968
SLC25A3	ENSCJAT00000004633	0.502660181927527	chr9:88676458-88685411
SLC25A36	ENSCJAT00000004005	-0.614116957736322	chr17:35593449-35635898
SLC26A4	ENSCJAT00000031816	0.674691209811357	chr8:76332535-76357893
SLC27A5	ENSCJAT00000000479	-0.679219286857083	chr22:49038985-49042727
SLC2A1	ENSCJAT00000006331	-0.705549621794103	chr7:77601433-77635877
SLC2A13	ENSCJAT00000034969	-0.544414179580111	chr9:31506285-31896086
SLC30A5	ENSCJAT00000031226	0.640937854969529	chr2:137912535-137928120
SLC35B3	ENSCJAT00000041927	0.569454634063853	chr4:20050710-20073672
SLC35C2	ENSCJAT00000033219	-0.829510621576385	chr5:40425226-40433515
SLC35E1	ENSCJAT00000027103	-0.648071332864939	chr22:15559391-15578412
SLC35F1	ENSCJAT00000008108	-0.561939431113031	chr4:118010155-118191797
SLC38A1	ENSCJAT00000025351	-0.730516533020772	chr9:24821462-24835499
SLC38A11	ENSCJAT00000011814	-0.649658448031964	chr6:53769419-53826007
SLC39A8	ENSCJAT00000029905	0.78778180023205	chr3:91242617-91380507
SLC4A10	ENSCJAT00000011107	0.675651399704539	chr6:56839337-57251154
SLC4A3	ENSCJAT00000019520	0.650444298460333	chr6:136050576-136060229
SLC4A7	ENSCJAT00000057056	0.531479500807737	chr17:58046298-58097385
SLC4A8	ENSCJAT00000034678	-0.538520719628824	chr9:40300143-40382608
SLC5A11	ENSCJAT00000040654	-0.517438391407839	chr12:23741684-23793496
SLC6A17	ENSCJAT00000006489, ENSCJAT00000057140	-0.609372555813652, -0.586253511093842	chr7:146084694-146091934, chr7:146058766-146069379
SLC7A14	ENSCJAT00000004730	-0.74998211660416	chr17:8348883-8469846
SLC7A8	ENSCJAT00000063290	-0.514995116155892	chr10:47199510-47258043
SLIT3	ENSCJAT00000030292	-0.512808671152672	chr2:29928429-29991576
SLITRK3	ENSCJAT00000005418	-0.522888113286935	chr17:13187415-13195900
SLTM	ENSCJAT00000040084	-0.613203399284707	chr10:1109107-1162287
SMAD1	ENSCJAT00000011587	-0.531718152484403	chr3:47386166-47464910
SMAP1	ENSCJAT00000007074	0.712557582382614	chr4:69079911-69162506
SMARCA2	ENSCJAT00000012010	-0.507791519098776	chr1:103701279-103731078
SMARCA2	ENSCJAT00000020910	0.60077578397797	chr1:103834493-103877998
SMARCA5	ENSCJAT00000005356	-0.733999934104634	chr3:49150372-49192414
SMARCC2	ENSCJAT00000022526	-0.780977960988504	chr9:44910327-44937428
SMARCD3	ENSCJAT00000038347, ENSCJAT00000040046	-0.611322679250309, -0.819494719508442	chr8:95552621-95560519, chr8:95552854-95562573
SMCHD1	ENSCJAT00000054659	-0.505344110903347	chr13:55132746-55187734
SMCR8	ENSCJAT00000001927	-0.781780949361496	chr5:64645693-64652784
SMG6	ENSCJAT00000024205	-0.55783471178422	chr5:61185438-61428049
SMG7	ENSCJAT00000010098	-0.714517203459725	chr18:22499987-22581986
SMIM4	ENSCJAT00000012908	0.616189141294551	chr15:28295091-28299100
SMU1	ENSCJAT00000056079	0.758626833937447	chr1:135081919-135128710
SMYD3	ENSCJAT00000032793	0.585997827299686	chr19:34887506-35058271
SNAP25	ENSCJAT00000062934	-0.752119031418399	chr5:15751028-15831638
SNAP91	ENSCJAT00000004515, ENSCJAT00000029460	-0.799519416179655, -0.724444545323002	chr4:82308651-82340495, chr4:82270441-82424568
SNAPC2	ENSCJAT00000011883	-0.785976594855873	chr22:7583309-7585992
SNCA	ENSCJAT00000013012	-0.50236383139327	chr3:104109008-104225732
SNCB	ENSCJAT00000022552	0.522931214789326	chr2:62666065-62676464
SNCG	ENSCJAT00000022567	0.522750795947902	chr12:36935846-36940078
SNORA18	ENSCJAT00000048476, ENSCJAT00000051827	0.691546764579433, 0.691546764579433	chr11:44106932-44107062, chr11:53158723-53158853
SNORA31	ENSCJAT00000049174	0.745383430855505	chr5:158684332-158684462
SNORA51	ENSCJAT00000048578	-0.569614783263034	chr5:8444218-8444350
SNORA57	ENSCJAT00000051618	-0.628003232501413	chr2:35106333-35106482
SNORA63	ENSCJAT00000051356	0.745383969879341	chr15:8383558-8383691
SNORA67	ENSCJAT00000051445	0.783220376493059	chr5:74270113-74270254
SNORA68	ENSCJAT00000046613	0.608838068989654	chr22:16901866-16901999
SNORA81	ENSCJAT00000008153	0.691545987094472	chr15:5118998-5119176
SNORD89	ENSCJAT00000050188	0.783220184525126	chr14:5660542-5660658
SNORD94	ENSCJAT00000046546	-0.731292031443477	chr14:20382937-20383058
SNORD94	ENSCJAT00000049175	0.783220220400161	chr14:20382597-20382734
SNRPA1	ENSCJAT00000033628	0.539149822673956	chr6:6638429-6651162
SNRPC	ENSCJAT00000029818	-0.621104045926308	chr4:35648686-35665104
SNRPC	ENSCJAT00000029828	0.618024159264989	chr4:35647948-35665387
SNRPE	ENSCJAT00000028950	0.795382786249677	chr12:2065554-2066181
SNUPN	ENSCJAT00000057953	-0.640152546570856	chr10:17815558-17842154
SNX14	ENSCJAT00000029745	-0.741233373639661	chr4:84466728-84487572
SNX2	ENSCJAT00000033636	0.600675659004263	chr2:83268221-83304862
SNX27	ENSCJAT00000063156	-0.573210737339651	chr18:5632540-5716025
SNX29	ENSCJAT00000031139, ENSCJAT00000039613	-0.509069447734511, -0.774757484265965	chr12:14582663-15101755, chr12:15106604-15114152
SNX30	ENSCJAT00000060336	-0.557919682394259	chr1:156273517-156345690
SNX6	ENSCJAT00000012439	-0.548897651132286	chr10:58931108-58998316
SOBP	ENSCJAT00000011916	-0.530256015482288	chr4:106961748-107104193
SOCS5	ENSCJAT00000001231	0.532913509197463	chr14:61073379-61146174
SOCS7	ENSCJAT00000015788	-0.653763264199466	chr5:110203330-110234681
SOD2	ENSCJAT00000022707	-0.856569921889455	chr4:160752627-160764895
SOGA1	ENSCJAT00000011576	-0.721731636871573	chr5:360339-398997
SORBS1	ENSCJAT00000031338, ENSCJAT00000031342	-0.621597787424725, -0.530680298475151	chr12:82345864-82604004, chr12:82345864-82480989
SORBS2	ENSCJAT00000005939	-0.78541659408641	chr3:3624962-3866438
SORBS2	ENSCJAT00000054443	0.563463430104982	chr3:3760563-3866438
SORL1	ENSCJAT00000014834	-0.641089323003546	chr11:19208803-19386595
SOX10	ENSCJAT00000023656	-0.614600401416412	chr1:200424213-200434293
SOX9	ENSCJAT00000000197	-0.64686649333275	chr5:120513975-120517630
SP1	ENSCJAT00000036376	-0.614944130903974	chr9:42261923-42290862
SPAG1	ENSCJAT00000030720	0.583084279736999	chr16:94358549-94433991
SPAG9	ENSCJAT00000059227, ENSCJAT00000060842	-0.509090776312619, -0.673584465738106	chr5:106518429-106602132, chr5:106518431-106602453
SPEN	ENSCJAT00000016680	-0.853597522603585	chr7:50173740-50271372
SPHKAP	ENSCJAT00000025397	-0.66824166235441	chr6:144501592-144523143
SPRED2	ENSCJAT00000013083, ENSCJAT00000054587	-0.674595089864239, -0.530477458519671	chr14:41493986-41617334, chr14:41561590-41617334
SPTBN1	ENSCJAT00000019934	-0.558019097116387	chr14:52858564-52966836
SPTBN2	ENSCJAT00000002301	-0.729327395257587	chr11:122430439-122466448
SQSTM1	ENSCJAT00000019737	-0.605577150361635	chr2:59451499-59465926
SRCIN1	ENSCJAT00000015884, ENSCJAT00000015903	-0.550254070593378, -0.518932274927964	chr5:110387792-110432017, chr5:110386201-110461271
SREBF1	ENSCJAT00000061632	-0.683336786340403	chr5:65138538-65160506
SREK1	ENSCJAT00000031094	0.697133111750134	chr2:140891515-140929996
SRF	ENSCJAT00000010106	-0.831885409876599	chr4:44487545-44493927
SRGAP3	ENSCJAT00000031012	-0.633815124629143	chr15:60917589-60994301
SRP68	ENSCJAT00000026830	-0.665339494449058	chr5:125301770-125343932
SRP68	ENSCJAT00000026812	0.767126690072458	chr5:125301766-125329249
SRRM1	ENSCJAT00000040927	-0.523240968157277	chr7:58694091-58712012
SRRM3	ENSCJAT00000031722	-0.566895258714491	chr2:9161265-9329496
SRRT	ENSCJAT00000029083	-0.70255987492245	chr2:11105302-11119140
SRSF2	ENSCJAT00000026072	-0.671088769448012	chr5:126018690-126021887
SS18	ENSCJAT00000040671	0.553783875270685	chr13:63577491-63643873
SS18L1	ENSCJAT00000027998	-0.604533979344639	chr5:56179088-56200845
SSBP2	ENSCJAT00000062788	-0.732915304572034	chr2:126406076-126735845
SSFA2	ENSCJAT00000000973	0.819608378102034	chr6:36604416-36640040
SSH1	ENSCJAT00000030121	-0.612528725968275	chr9:98880055-98918325
SSU72	ENSCJAT00000021358	0.638555404807167	chr7:36017772-36028992
ST13	ENSCJAT00000057913	-0.522639479367784	chr1:201529809-201563031
ST3GAL5	ENSCJAT00000038377	-0.646315479260296	chr14:20622324-20675232
ST6GALNAC4	ENSCJAT00000039097	-0.563281582421939	chr1:171845061-171852902
ST6GALNAC4	ENSCJAT00000061348	0.668864707800872	chr1:171845061-171852905
ST8SIA3	ENSCJAT00000007540	-0.638112894512327	chr13:95282134-95290193
STAC2	ENSCJAT00000054630	-0.503659089174025	chr5:111071718-111087118
STAG2	ENSCJAT00000062501	-0.535207452369962	chrX:111941656-112018356
STAM	ENSCJAT00000054193	-0.915830349901281	chr7:15452522-15526062
STAU1	ENSCJAT00000031684	-0.509571080886396	chr5:43154427-43200681
STIM1	ENSCJAT00000030159	-0.557548430940107	chr11:67425404-67444718
STK17B	ENSCJAT00000006900	0.535321033044462	chr6:111427934-111459473
STK19	ENSCJAT00000004248	0.595750983035779	chr4:32565177-32577551
STOM	ENSCJAT00000039691	0.865746009720003	chr1:164975435-165008116
STOML2	ENSCJAT00000017799	0.760702475781499	chr1:136825601-136829366
STOX2	ENSCJAT00000011061	-0.613453207736003	chr3:5421133-5536079
STX6	ENSCJAT00000008369	-0.586566649870217	chr18:25042575-25086786
STXBP1	ENSCJAT00000059499	-0.916049554307823	chr1:171520970-171609579
SUCLA2	ENSCJAT00000018060	-0.814825295667011	chr1:66803401-66854813
SUCLA2	ENSCJAT00000062008	0.524311819821917	chr1:66803746-66854877
SULF1	ENSCJAT00000053576	-0.683289844875879	chr16:21815683-21982603
SUPT16H	ENSCJAT00000017981	0.521959117279278	chr10:45512841-45549163
SUPT20H	ENSCJAT00000052642	-0.632174474087305	chr5:150222684-150266674
SUPT5H	ENSCJAT00000027728	-0.870713065718757	chr22:32748526-32757266
SUSD4	ENSCJAT00000026962	-0.575719454504196	chr19:1450368-1595701
SV2B	ENSCJAT00000037848	-0.693908567049144	chr6:16144821-16340918
SYBU	ENSCJAT00000062584	-0.879607354530401	chr16:84988426-85022436
SYCE3	ENSCJAT00000037629	0.640931497763045	chr1:210081796-210099326
SYN2	ENSCJAT00000032437	-0.900619043628997	chr15:63946886-64146959
SYN2	ENSCJAT00000062476	0.933257819513313	chr15:64105206-64146937
SYN3	ENSCJAT00000059647	-0.643782367210403	chr1:195093847-195555016
SYNE1	ENSCJAT00000054679	-0.841595360503798	chr4:153039114-153085098
SYNE1	ENSCJAT00000057926	0.807619812287988	chr4:153039023-153096711
SYNPO	ENSCJAT00000041208	-0.739752938004904	chr2:48123760-48139702
SYT1	ENSCJAT00000011706	-0.518531688911223	chr9:69050120-69280848
SYT11	ENSCJAT00000018673	-0.590905550356087	chr18:9833005-9857770
SYT3	ENSCJAT00000033521	-0.530904870297098	chr22:42449619-42464128
SYTL3	ENSCJAT00000007173	0.567122223620256	chr4:159724140-159819526
TAC1	ENSCJAT00000001115, ENSCJAT00000001128	0.52125648561058, 0.502432130314669	chr8:49731705-49740649, chr8:49731705-49740649
TACC2	ENSCJAT00000002567	0.507792999649085	chr12:109942713-110168052
TAF1C	ENSCJAT00000007600	0.602696987258718	chr20:38462331-38466888
TAF3	ENSCJAT00000040558	-0.5271775603414	chr7:6393873-6442468
TAF6	ENSCJAT00000055847	-0.556843372955067	chr2:11789394-11801382
TALDO1	ENSCJAT00000023126	0.844101993306003	chr11:129769534-129787222
TANC2	ENSCJAT00000038840, ENSCJAT00000038852	-0.521061375014986, -0.537527514368088	chr5:81908979-82144325, chr5:81908979-82144325
TAPT1	ENSCJAT00000024326	-0.76341591710829	chr3:175150907-175180362
TARBP2	ENSCJAT00000036670	-0.511194069970733	chr9:42389755-42395186
TARS	ENSCJAT00000036681	0.501791531987071	chr2:169826008-169852385
TAX1BP1	ENSCJAT00000060641	-0.522865393036562	chr8:27857493-27925741
TAX1BP1	ENSCJAT00000016204	0.579174266290831	chr8:27856662-27955738
TBC1D25	ENSCJAT00000004400	-0.532601363042421	chrX:47152120-47170087
TBC1D7	ENSCJAT00000009969, ENSCJAT00000061535	0.552506181727875, 0.579882057758947	chr4:15367092-15388281, chr4:15365516-15388401
TBC1D9	ENSCJAT00000058729	0.516411898658475	chr3:52250841-52308915
TBL1XR1	ENSCJAT00000003995	0.52005194223394	chr17:1415554-1610262
TBP	ENSCJAT00000040536	-0.69650123971821	chr4:171582418-171599709
TBPL1	ENSCJAT00000058170	-0.62548350605751	chr4:134385331-134416883
TBPL1	ENSCJAT00000063265	0.855361509930927	chr4:134384294-134416713
TBR1	ENSCJAT00000010831, ENSCJAT00000052692	-0.537313393392759, -0.54104886591743	chr6:57501705-57510795, chr6:57502050-57510591
TCEAL4	ENSCJAT00000061909	-0.702649049356052	chrX:92316621-92328081
TCEAL4	ENSCJAT00000006532	0.636213746523639	chrX:92325951-92328476
TCF7L2	ENSCJAT00000037254	-0.700381187712991	chr12:100680190-100809811
TECPR2	ENSCJAT00000019117	-0.576328945319933	chr10:128296514-128444294
TEKT5	ENSCJAT00000033295	0.54117158350517	chr12:11007173-11067676
TESPA1	ENSCJAT00000037456	-0.725589440394958	chr9:43895335-43934820
TESPA1	ENSCJAT00000037460	0.91330389818479	chr9:43895282-43937705
TEX2	ENSCJAT00000038049	-0.678781706570836	chr5:82900791-82968533
TFDP2	ENSCJAT00000003759	-0.527933718072504	chr17:34516579-34697848
TGOLN2	ENSCJAT00000038716, ENSCJAT00000056758	-0.596817063274338, -0.73078443957496	chr14:21245640-21250633, chr14:21245640-21250548
TGS1	ENSCJAT00000032409	-0.694203824381656	chr16:8699233-8753683
THEM6	ENSCJAT00000042250	-0.505508244851347	chr16:51915732-51921297
THOC5	ENSCJAT00000039158	-0.607678285556358	chr1:192375468-192418222
THRAP3	ENSCJAT00000054302	-0.689062608351684	chr7:70594368-70671814
THYN1	ENSCJAT00000063410	-0.561309031128757	chr11:32487963-32492800
THYN1	ENSCJAT00000038329	0.517797451312053	chr11:32487958-32492890
TIMM9	ENSCJAT00000036873	0.724403120149741	chr10:83274844-83278171
TKT	ENSCJAT00000014381	0.774474736659864	chr15:29024165-29041321
TLE3	ENSCJAT00000052433	-0.707426850125914	chr10:12511028-12556317
TM4SF1	ENSCJAT00000059658	0.532318950818189	chr17:27894076-27902190
TMBIM1	ENSCJAT00000053885	-0.643717219560914	chr6:134636268-134643438
TMCC2	ENSCJAT00000055098	0.70066047737122	chr19:27331487-27336246
TMCO1	ENSCJAT00000008758, ENSCJAT00000008764	-0.540437080806928, -0.580679113390772	chr18:40187170-40201048, chr18:40171992-40201379
TMCO6	ENSCJAT00000031102	0.596286790764952	chr2:37544721-37551233
TMED5	ENSCJAT00000034633	0.606031073071395	chr7:129637144-129643737
TMED8	ENSCJAT00000032640	-0.620375536384795	chr10:102696281-102733048
TMEM107	ENSCJAT00000028274	-0.698195025726785	chr5:73665347-73667726
TMEM126B	ENSCJAT00000028142	0.552975621101548	chr11:52242149-52249057
TMEM128	ENSCJAT00000000194	0.552504499472843	chr3:181981669-181995320
TMEM132B	ENSCJAT00000064215	-0.535747033815888	chr9:116328538-116662504
TMEM134	ENSCJAT00000001694	0.532295325932393	chr11:123257458-123262327
TMEM151A	ENSCJAT00000002889	-0.517494877985259	chr11:122012171-122015813
TMEM151A	ENSCJAT00000002893	0.647544202300869	chr11:122012171-122015813
TMEM151B	ENSCJAT00000059649	-0.501890479372276	chr4:45641114-45647184
TMEM155	ENSCJAT00000060040	0.604344788159817	chr3:72222275-72227614
TMEM192	ENSCJAT00000017827	-0.532061849997249	chr3:26332930-26375771
TMEM196	ENSCJAT00000002108	-0.662069193430182	chr8:36181871-36231491
TMEM201	ENSCJAT00000000788	-0.528491392298184	chr7:44094587-44110318
TMEM220	ENSCJAT00000025611	0.648965773883032	chr5:71080454-71098884
TMEM230	ENSCJAT00000055762	0.586329583388059	chr5:10866310-10878535
TMEM254	ENSCJAT00000014987	-0.632890546617955	chr12:44320927-44334070
TMEM255A	ENSCJAT00000009469	-0.606646253735198	chrX:108322710-108364188
TMEM255B	ENSCJAT00000037144	-0.513432223665322	chr1:29010553-29038129
TMEM262	ENSCJAT00000004786	-0.672442722651065	chr11:120709920-120710493
TMEM42	ENSCJAT00000003631	0.50827237708005	chr15:20533439-20537118
TMEM59L	ENSCJAT00000014596	0.632839196963606	chr22:17616285-17626179
TMEM63A	ENSCJAT00000024530	-0.512539970117149	chr19:17891765-17928326
TMEM63B	ENSCJAT00000024115	0.825351380396549	chr4:45487585-45508137
TMEM65	ENSCJAT00000061997	0.662518733021177	chr16:70403634-70481746
TMEM67	ENSCJAT00000055151	0.533889220980537	chr16:45533651-45596878
TMEM88B	ENSCJAT00000021498	-0.532960656091145	chr7:35927293-35928913
TMEM9	ENSCJAT00000010424	0.643004445494539	chr19:22754255-22774391
TMOD2	ENSCJAT00000001814	-0.501034361127088	chr10:28905759-28957164
TNFAIP8L2	ENSCJAT00000044397	0.528958135938171	chr18:5128571-5131766
TNFSF13	ENSCJAT00000028775	0.524996902776035	chr5:74288683-74291990
TNIP1	ENSCJAT00000061191	0.521936049566363	chr2:48546005-48599883
TNK2	ENSCJAT00000031960	-0.606388413673915	chr17:73682969-73702519
TNKS2	ENSCJAT00000016236	0.560617842270821	chr12:78713823-78728508
TNPO2	ENSCJAT00000010060	-0.595303736297115	chr22:11889498-11914676
TNR	ENSCJAT00000017262	-0.714007117151531	chr18:31516186-31700244
TNS1	ENSCJAT00000035734, ENSCJAT00000036248	-0.574939911782573, -0.564914520762707	chr6:134207883-134224664, chr6:134207856-134304316
TOX4	ENSCJAT00000017357	-0.925473045117969	chr10:45649509-45668608
TP53INP2	ENSCJAT00000035458	-0.678586634634825	chr5:2565377-2574653
TPBG	ENSCJAT00000052343	0.529565345714188	chr4:81008262-81011400
TPD52L2	ENSCJAT00000020450	0.869372250187353	chr5:57878648-57902800
TPGS2	ENSCJAT00000041535	-0.625988475148312	chr13:74515622-74547365
TPM1	ENSCJAT00000063431	0.567811195924199	chr10:5429176-5453307
TRA2B	ENSCJAT00000053681	-0.612732556504937	chr15:7547534-7553864
TRAF3	ENSCJAT00000004821	-0.58827490206788	chr10:128838914-128873855
TRAF3IP1	ENSCJAT00000000772	-0.561921708185053	chr6:154860759-154937034
TRERF1	ENSCJAT00000008414	-0.592922331489182	chr4:43484650-43729048
TRIM24	ENSCJAT00000025122	-0.609623842178002	chr8:107580847-107704490
TRIM33	ENSCJAT00000024093, ENSCJAT00000024102	-0.522800335654046, -0.568425434800188	chr7:150435166-150554015, chr7:150435166-150554130
TRIM4	ENSCJAT00000053925	-0.533679639331367	chr2:12005537-12033106
TRIO	ENSCJAT00000021531	-0.609438135631869	chr2:189011275-189398131
TRIP12	ENSCJAT00000058458	-0.852863605035001	chr6:146267837-146402963
TRMT44	ENSCJAT00000042283	0.573428559918271	chr3:186475978-186491286
TROVE2	ENSCJAT00000016760	0.538221752863056	chr18:44340795-44369716
TRPC1	ENSCJAT00000003316	0.516560036087092	chr17:33911822-33988494
TRUB1	ENSCJAT00000037970	-0.654268117990941	chr12:102637908-102679207
TSC1	ENSCJAT00000035381, ENSCJAT00000035396	-0.575260968403692, -0.598647326381639	chr1:176996959-177029345, chr1:176996923-177029345
TSC22D2	ENSCJAT00000002336	-0.665946724262059	chr17:26720873-26772088
TSC22D3	ENSCJAT00000015393	0.925565214733361	chrX:96336083-96344757
TSFM	ENSCJAT00000012861	0.832280728882274	chr9:46613326-46626356
TSG101	ENSCJAT00000013782	0.59921047967388	chr11:82018047-82051513
TSPAN12	ENSCJAT00000033285	0.620522125076707	chr8:125521376-125595198
TSPAN13	ENSCJAT00000001803	0.540242574405803	chr8:39195615-39427061
TSSC1	ENSCJAT00000059814	0.617656418104951	chr14:105587490-105595962
TTBK1	ENSCJAT00000010323	-0.657198781330455	chr4:44591214-44597922
TTC21B	ENSCJAT00000058762	0.766045925869682	chr6:52832885-52864815
TTC39A	ENSCJAT00000042406	-0.527664972795032	chr7:86257033-86280511
TTC8	ENSCJAT00000034294	0.655789972858714	chr10:114338890-114399342
TTC9B	ENSCJAT00000028335	-0.548514632038781	chr22:33611342-33613707
TTLL11	ENSCJAT00000039581	-0.599397166407476	chr1:165561826-165854700
TTLL4	ENSCJAT00000022004	0.636303505308152	chr6:135119310-135127218
TTYH2	ENSCJAT00000062910	-0.524595387280177	chr5:123451070-123498325
TTYH3	ENSCJAT00000014270	-0.81201369880048	chr2:55274649-55294042
TUB	ENSCJAT00000023088	-0.61990581841777	chr11:71423694-71488154
TUBA4A	ENSCJAT00000041061	-0.678355191716654	chr6:135653415-135657721
TUBB2B	ENSCJAT00000034466	0.645188421876179	chr4:25661566-25665572
TUBB4A	ENSCJAT00000032133	-0.604221172181518	chr22:6233684-6244193
TULP4	ENSCJAT00000007018	-0.542704256279872	chr4:159339482-159548278
TUSC3	ENSCJAT00000023266	0.545013883006259	chr13:22566780-22773427
TWISTNB	ENSCJAT00000002092	-0.717328877320611	chr8:36246596-36256715
TXLNG	ENSCJAT00000008671	0.719841200967348	chrX:14930899-14988297
TXNDC17	ENSCJAT00000021725	0.550109197177951	chr5:98872070-98874392
TXNIP	ENSCJAT00000061293	-0.559663528398807	chr18:1158108-1161726
U2SURP	ENSCJAT00000003208	-0.791105269968727	chr17:33657223-33710106
UBA1	ENSCJAT00000055862	-0.641881108603762	chrX:46158202-46179541
UBA1	ENSCJAT00000057855	0.617738793012089	chrX:46158212-46179541
UBA3	ENSCJAT00000026187	-0.781333890750171	chr15:45321016-45346793
UBA52	ENSCJAT00000057752	0.644576005768169	chr12:87862896-87863390
UBALD2	ENSCJAT00000026525	-0.853341472602697	chr5:125534181-125540140
UBAP1	ENSCJAT00000016541	-0.826456691070576	chr1:135945454-136040147
UBE2D3	ENSCJAT00000020673	-0.62714165717376	chr3:90826254-90856850
UBE2E3	ENSCJAT00000007256	-0.790258759432483	chr6:37466514-37547913
UBE2J1	ENSCJAT00000062080	-0.752707499375285	chr4:88428172-88450322
UBE2K	ENSCJAT00000038171	-0.833896581159882	chr3:151130258-151174791
UBE2K	ENSCJAT00000038165	0.574265664277069	chr3:151126085-151206361
UBE2N	ENSCJAT00000005692	-0.891611470325396	chr9:83376646-83378797
UBE2W	ENSCJAT00000058999	0.543981127311826	chr16:26178063-26270165
UBE3A	ENSCJAT00000007324	-0.689723646559505	chr6:1422742-1509020
UBE4A	ENSCJAT00000025718, ENSCJAT00000055746	-0.601252513074839, -0.573501155939632	chr11:15971725-15992598, chr11:15951050-15986707
UBL3	ENSCJAT00000056504	-0.747553643056531	chr5:142806134-142819158
UBN2	ENSCJAT00000025623	-0.538128290005849	chr8:106826621-106900673
UBQLN4	ENSCJAT00000015270	0.691916568810827	chr18:10047674-10065197
UBTF	ENSCJAT00000019676	-0.511129465490186	chr5:76582400-76596962
UCKL1	ENSCJAT00000020542	-0.556391222851175	chr5:57952805-57968147
UCKL1	ENSCJAT00000061259	0.530007467577	chr5:57952757-57959649
UGP2	ENSCJAT00000013686, ENSCJAT00000013690	-0.687943655511171, -0.836172997913346	chr14:43086872-43149931, chr14:43086772-43148724
UGP2	ENSCJAT00000058526	0.755877184227744	chr14:43086775-43128238
UNC13A	ENSCJAT00000027025	-0.702384022992741	chr22:16625714-16718294
UNC13C	ENSCJAT00000027011	0.818656254281162	chr10:31459079-31857986
UNC5A	ENSCJAT00000014262	-0.611668893404527	chr2:62401544-62468834
UNC5B	ENSCJAT00000013765	-0.530371891112539	chr12:52854397-52875968
UPF1	ENSCJAT00000038547	-0.685112481153622	chr22:17668117-17823671
UPF2	ENSCJAT00000027785	-0.624250998959891	chr7:10278055-10406160
USHBP1	ENSCJAT00000018642	0.614934831881196	chr22:16201613-16219058
USP12	ENSCJAT00000037935	-0.699510519151406	chr5:140013976-140122082
USP19	ENSCJAT00000061718	0.527028759362655	chr15:24801716-24813810
USP32	ENSCJAT00000062849	0.789427462205257	chr5:86834969-86847309
USP46	ENSCJAT00000036390	-0.634220609617586	chr3:140849918-140920874
USP47	ENSCJAT00000060968	0.619555540584111	chr11:75429866-75434978
USP48	ENSCJAT00000011831	-0.550643262454443	chr7:55658953-55764429
VANGL2	ENSCJAT00000011195	-0.507811615068964	chr18:13979019-14008784
VARS	ENSCJAT00000053016	0.557011377006943	chr4:32348096-32364586
VCL	ENSCJAT00000058484	-0.567364962813564	chr12:50009695-50137720
VCPKMT	ENSCJAT00000012124	0.58812535630618	chr10:74666380-74675014
VEZT	ENSCJAT00000005303	0.900101877685138	chr9:85266713-85348521
VGF	ENSCJAT00000031077	0.568505425849211	chr2:10882828-10884819
VGLL4	ENSCJAT00000055046	-0.522383300984277	chr15:63543210-63631035
VGLL4	ENSCJAT00000052248	0.748817705972381	chr15:63543210-63568761
VIPAS39	ENSCJAT00000032725	-0.622494222204588	chr10:102815974-102844821
VIPR1	ENSCJAT00000017169	-0.580573742828215	chr17:72901062-72934060
VPS29	ENSCJAT00000052803	-0.912097506224545	chr9:100639218-100646780
VPS29	ENSCJAT00000018052, ENSCJAT00000018057	0.641177142912882, 0.552155825728015	chr9:100638817-100649322, chr9:100638816-100649322
VPS36	ENSCJAT00000010256	0.636959583485228	chr1:62566645-62603259
VRK2	ENSCJAT00000018053	0.655586035907886	chr14:49122261-49226239
VWC2L	ENSCJAT00000022296	-0.597594616307539	chr6:130716555-130888018
WAC	ENSCJAT00000025534, ENSCJAT00000061613	-0.925766450055251, -0.749626834293403	chr7:25820555-25907109, chr7:25819725-25910605
WARS	ENSCJAT00000032929	-0.913343993406265	chr10:126225317-126263948
WARS	ENSCJAT00000032940	0.78936547150798	chr10:126224630-126264964
WASF3	ENSCJAT00000037911	-0.510575288859533	chr5:139549756-139619893
WBP2	ENSCJAT00000027198	-0.616713561638083	chr5:125098648-125106824
WBSCR17	ENSCJAT00000010034	-0.546171940706476	chr2:2732459-3320204
WDR17	ENSCJAT00000010373	-0.511567666637215	chr3:13406905-13498361
WDR31	ENSCJAT00000034668	-0.651840228864518	chr1:156750031-156778612
WDR35	ENSCJAT00000052978	-0.561338835473501	chr14:88619238-88685109
WDR41	ENSCJAT00000038983	-0.820096982086985	chr2:130874179-130924272
WDR44	ENSCJAT00000052984	0.615131280899762	chrX:106437864-106491668
WDR6	ENSCJAT00000006423	-0.623465942178456	chr15:24705372-24711256
WDR7	ENSCJAT00000007684	-0.599691871735531	chr13:94622964-94982473
WDR92	ENSCJAT00000012745	-0.922154867876149	chr14:38700866-38769079
WIF1	ENSCJAT00000028500	0.567057722570931	chr9:54157433-54223519
WIPF2	ENSCJAT00000021615	-0.959811061463669	chr9:45159139-45184091
WIPF3	ENSCJAT00000016481	-0.60093612223265	chr8:25843242-26064768
WIPI1	ENSCJAT00000059709	0.571636091440286	chr5:116806135-116823616
WNK2	ENSCJAT00000063458	0.533811618197123	chr1:75902028-75921284
WSB2	ENSCJAT00000018135	-0.532358836010556	chr9:108687577-108707052
WSB2	ENSCJAT00000062244	0.558412118685635	chr9:108686473-108718423
XKR4	ENSCJAT00000061002	-0.595847408449516	chr16:8517893-8521489
XPC	ENSCJAT00000032991	-0.740412462489678	chr15:65973728-66008508
XPC	ENSCJAT00000060685	0.530922468794111	chr15:65973548-66008491
XPNPEP1	ENSCJAT00000058802	0.558594862598238	chr12:97373527-97418268
XPO1	ENSCJAT00000017319, ENSCJAT00000057053	-0.504819090612546, -0.547235296953218	chr14:45671365-45732450, chr14:45670223-45732858
XPO5	ENSCJAT00000059031	-0.542064754531186	chr4:44874140-44896965
XRN2	ENSCJAT00000010816	-0.797365955785761	chr5:27005397-27099694
XYLT1	ENSCJAT00000031032	-0.549469651747821	chr12:17448158-17830540
YAF2	ENSCJAT00000034632	-0.660178104893108	chr9:29279213-29354177
YME1L1	ENSCJAT00000009427	0.824780748592173	chr7:24511293-24540121
YPEL4	ENSCJAT00000057324	0.556261457511236	chr11:113501916-113505646
YTHDF3	ENSCJAT00000053161	0.712334365940022	chr16:15536308-15581177
YWHAB	ENSCJAT00000034414	-0.791869352718318	chr5:39032662-39054631
YWHAE	ENSCJAT00000004006, ENSCJAT00000029545, ENSCJAT00000052684	-0.959177361339808, -0.930745936093323, -0.750067688975312	chr5:62143483-62194744, chr5:62143483-62195058, chr5:62143513-62195434
YWHAG	ENSCJAT00000031695, ENSCJAT00000061971	-0.982285597807324, -0.958854251113316	chr2:9263711-9296191, chr2:9263276-9296162
YWHAQ	ENSCJAT00000012455	-0.871457572270257	chr14:99030430-99079904
YWHAZ	ENSCJAT00000054826	0.544259052552099	chr16:93716148-93748735
ZBED5	ENSCJAT00000020678	-0.717993659102771	chr11:74290417-74295775
ZBTB16	ENSCJAT00000023297	-0.909172397482462	chr11:11593360-11797833
ZBTB21	ENSCJAT00000026900	-0.715079623508654	chr21:45921643-45940299
ZBTB4	ENSCJAT00000001359, ENSCJAT00000001362	-0.617421007193082, -0.64876142921399	chr5:74397125-74403337, chr5:74396650-74403376
ZBTB40	ENSCJAT00000011410, ENSCJAT00000011419	-0.606491837608872, -0.671995289563648	chr7:56444134-56526227, chr7:56444134-56525982
ZBTB7A	ENSCJAT00000029386	-0.555760923634036	chr22:3703602-3713341
ZC3H12B	ENSCJAT00000002677	-0.578880477089558	chrX:57421241-57435484
ZC3H14	ENSCJAT00000033946	-0.797937753097213	chr10:114034596-114084634
ZC3H3	ENSCJAT00000042155	-0.607311463263394	chr16:51143334-51240848
ZC4H2	ENSCJAT00000034739	-0.604435332886682	chrX:56904970-56974609
ZCCHC11	ENSCJAT00000042453	-0.565667253497346	chr7:87541101-87650580
ZCCHC14	ENSCJAT00000008548	-0.528335598092179	chr20:41793567-41848594
ZCCHC17	ENSCJAT00000056581	0.638083471521097	chr7:65505314-65581083
ZCCHC6	ENSCJAT00000003637	-0.502304492780689	chr1:101043359-101119775
ZDHHC23	ENSCJAT00000018102	-0.621342431629961	chr15:82863282-82878102
ZDHHC3	ENSCJAT00000003650	-0.623500627276424	chr15:20594013-20647178
ZDHHC4	ENSCJAT00000055595	0.677680533950214	chr2:14785846-14797619
ZDHHC5	ENSCJAT00000016944	-0.572301119392224	chr11:113526125-113558868
ZDHHC8	ENSCJAT00000020914	-0.70523966735351	chr1:184577111-184585355
ZDHHC9	ENSCJAT00000005165	-0.653351402777493	chrX:117716656-117755188
ZEB1	ENSCJAT00000055289	-0.532177851948981	chr7:28243221-28461066
ZEB2	ENSCJAT00000056355	-0.875710660682064	chr6:75008813-75140764
ZFAND5	ENSCJAT00000002629	-0.502434728186917	chr1:96731921-96739899
ZFHX2	ENSCJAT00000014730	-0.630293586452454	chr10:47576774-47590059
ZFP36L1	ENSCJAT00000029445	-0.727373776238724	chr10:94002375-94005995
ZFP64	ENSCJAT00000054636	-0.803690750478957	chr5:46077069-46116315
ZFP92	ENSCJAT00000022422	-0.559742404343494	chrX:139948554-139951656
ZFX	ENSCJAT00000009375	-0.622472674025045	chrX:22747132-22809312
ZHX3	ENSCJAT00000035150	-0.523892817829516	chr5:35202616-35324930
ZKSCAN1	ENSCJAT00000030509	-0.628002875445957	chr2:11887050-11902963
ZMIZ1	ENSCJAT00000001820	0.537899082321609	chr12:44680233-44783739
ZMYM2	ENSCJAT00000063755	-0.5534232175302	chr5:133332862-133422912
ZMYM2	ENSCJAT00000058904	0.564413200996845	chr5:133362789-133422907
ZMYND8	ENSCJAT00000032654	-0.615198724410169	chr5:41278458-41420742
ZNF180	ENSCJAT00000025734	-0.537878706034449	chr22:36579018-36601185
ZNF185	ENSCJAT00000057407	-0.71922700095292	chrX:139640667-139703130
ZNF19	ENSCJAT00000029138, ENSCJAT00000029154	0.790400969607164, 0.763397101605511	chr20:26851243-26865728, chr20:26816925-26840384
ZNF205	ENSCJAT00000061406	-0.555711174180459	chr12:3156928-3164104
ZNF207	ENSCJAT00000028071	-0.644346206945844	chr5:92098223-92120300
ZNF23	ENSCJAT00000034933	0.59828726302645	chr17:70909656-70932546
ZNF25	ENSCJAT00000001418	-0.73145667759449	chr22:18847584-18874662
ZNF251	ENSCJAT00000042056	0.713742313212497	chr16:49875023-49915371
ZNF275	ENSCJAT00000038186	-0.628004391157414	chrX:139879981-139884606
ZNF300	ENSCJAT00000060947	0.516644324056918	chr2:48425775-48437017
ZNF326	ENSCJAT00000003632	-0.826427175786906	chr7:126075453-126108346
ZNF426	ENSCJAT00000012013	-0.643244998333495	chr22:9038597-9055718
ZNF45	ENSCJAT00000026003	0.522337542143188	chr22:36193963-36204697
ZNF451	ENSCJAT00000019999	-0.520717687968052	chr4:58440754-58505542
ZNF483	ENSCJAT00000034213	-0.620909608281609	chr1:154998964-155010532
ZNF512B	ENSCJAT00000061482	-0.653603222976743	chr5:57814841-57978776
ZNF540	ENSCJAT00000026091	0.566487227708153	chr22:30659495-30670676
ZNF567	ENSCJAT00000018388	-0.60879643251027	chr22:30125754-30161671
ZNF567	ENSCJAT00000057991	0.528607436107629	chr22:30125091-30160222
ZNF575	ENSCJAT00000026430	-0.500275891968588	chr22:35818533-35827113
ZNF609	ENSCJAT00000009917	-0.589879897457356	chr10:6819070-7011890
ZNF692	ENSCJAT00000036750	-0.553176657498122	chr19:32125412-32134512
ZNF787	ENSCJAT00000042173	-0.566461715397886	chr22:46708250-46711034
ZSCAN25	ENSCJAT00000030702	-0.534990981666985	chr2:12291294-12301735
ZSWIM5	ENSCJAT00000008861	-0.711101834225483	chr7:79783739-79853561
ZZZ3	ENSCJAT00000013511	0.690393657558224	chr7:113347110-113472562

## Sheet: human_genes
Gene_Name	Delta	Locus
ABHD17AP3	0.59878993956912	chr1:214778812-214782183
ABHD17AP4	0.633053275480897	chr22:21022123-21025272
ABHD17AP5	0.593868046398524	chr22:22469235-22472374
ACADM	-0.517650845020859	chr1:76190035-76253260
ACSS3	-0.557605098901781	chr12:81331593-81650533
ACTG2	0.702968940556056	chr2:74119440-74146992
ACTR2	-0.51992506391462	chr2:65454886-65498387
ADAMTS1	0.538254730139187	chr21:28208065-28217728
ADAMTS14	0.629312994253196	chr10:72432558-72522197
ADARB2-AS1	0.851178150468007	chr10:1568831-1599179
ADORA3	-0.591528459871452	chr1:112025969-112106584
AGAP9	0.502264727197433	chr10:48189611-48237508
AGO2	0.588967579077332	chr8:141541263-141645718
AGPS	-0.579553927208268	chr2:178257371-178408564
AIF1	-0.710494496493514	chr6:31582960-31584798
AIMP1	-0.512245403735209	chr4:107236700-107270383
AK7	-0.601532285764478	chr14:96858447-96955764
AKAP5	-0.516265583673625	chr14:64932216-64941221
AKAP7	-0.835977066357248	chr6:131456805-131604675
ALDH1L1	-0.570151881410774	chr3:125822411-125916837
ALG5	-0.513339235080024	chr13:37523911-37574398
ANKHD1-EIF4EBP3	0.502858859691696	chr5:139781492-139929154
ANKRD10-IT1	-0.609141432281686	chr13:111547405-111551519
ANKRD18A	-0.658097094934903	chr9:38540565-38620657
ANKRD26	-0.584621885617474	chr10:27280842-27389421
ANP32E	-0.580486620138774	chr1:150190716-150208504
ANPEP	0.615814318382243	chr15:90328119-90358633
ANXA3	0.604647485946283	chr4:79472672-79531597
AP1G2	0.511015397677524	chr14:24028773-24037279
AP3S1	-0.55371676462877	chr5:115177177-115249778
APITD1-CORT	-0.775216129972294	chr1:10490440-10512014
APOC1	-0.626299631180604	chr19:45417503-45422606
APOE	-0.616558443480268	chr19:45409010-45412650
ARGLU1	-0.544828919696676	chr13:107194020-107220512
ARHGAP12	-0.552250829954002	chr10:32094364-32217742
ARHGAP33	0.509465406805269	chr19:36265433-36279724
ARID4A	-0.50800999319505	chr14:58765102-58840605
ART3	-0.686206950904197	chr4:76932336-77033955
ATAD3C	0.68831086061087	chr1:1385068-1405538
ATF4P3	-0.608662704481331	chr17:74221831-74222887
ATP13A4	-0.865481612980834	chr3:193119865-193310900
ATP13A4-AS1	-0.694094244960861	chr3:193271001-193272877
ATP2C2	0.542992239970838	chr16:84402132-84497793
ATP5J	-0.653762818284631	chr21:27088814-27107984
ATP6V1G2-DDX39B	-0.523709715667001	chr6:31497995-31514385
AZGP1	0.608227923121799	chr7:99564342-99573780
BAZ1A	-0.631249228875343	chr14:35221936-35344853
BBOX1	-0.637540133290296	chr11:27062271-27149356
BBS4	-0.577643340847279	chr15:72978526-73030817
BBS7	-0.616933111313167	chr4:122745594-122791652
BCAM	0.594758078965663	chr19:45312327-45324673
BCAS2	-0.537822447253122	chr1:115110177-115124260
BCHE	-0.530262990158399	chr3:165490691-165555260
BCKDHB	-0.591195076044856	chr6:80816363-81055987
BLM	-0.505315759417311	chr15:91260557-91358859
BLOC1S5	-0.751507764126419	chr6:8013799-8064647
BMPR1B	-0.616118518755369	chr4:95679118-96079599
BOD1L1	-0.502433970993503	chr4:13570361-13629347
BZW1P2	-0.52649814288535	chr3:116364591-116365574
C10orf11	-0.773166063547179	chr10:77360997-78319925
C11orf54	-0.658848386383225	chr11:93474756-93497915
C11orf57	-0.511086237036116	chr11:111944809-111955874
C14orf39	-0.59030521450807	chr14:60863186-60982261
C16orf87	-0.556766444969645	chr16:46830518-46865323
C17orf97	-0.535927269410446	chr17:260117-273510
C18orf32	-0.50107433346716	chr18:47008027-47013622
C1D	-0.621989531117324	chr2:68268261-68338080
C1DP1	-0.643306190947424	chr10:32800263-32800665
C1orf131	-0.742816431149034	chr1:231359508-231376933
C2orf27A	-0.697408074911538	chr2:132479947-132524973
C3orf14	-0.519757168255652	chr3:62304647-62321888
C6orf141	-0.539644678791509	chr6:49518112-49529620
C6orf203	-0.631857761342965	chr6:107349406-107372546
C7	0.711494025219515	chr5:40909353-40983041
C8orf4	-0.609140661979945	chr8:40010988-40012821
C8orf88	-0.793281047573104	chr8:91970864-91997485
CARD11	0.527034933217602	chr7:2945774-3083579
CAV1	0.55030465203932	chr7:116164838-116201233
CBWD1	-0.518975935786918	chr9:121040-188979
CBX8	-0.557541665698147	chr17:77765930-77775482
CC2D2A	-0.552144395320199	chr4:15471488-15603180
CCDC112	-0.592224719101124	chr5:114602884-114632528
CCDC181	-0.516371326220644	chr1:169364107-169429907
CCDC58	-0.78837526871417	chr3:122078437-122102078
CCDC66	-0.554479887599521	chr3:56591188-56655846
CCDC80	-0.506996037089271	chr3:112323406-112368377
CCDC82	-0.723542772960498	chr11:96085932-96123087
CCL3	0.565881159897363	chr17:34415601-34417515
CCL3L1	-0.643423244164264	chr17:34623841-34625731
CCL3L3	-0.670033015151062	chr17:34522267-34524157
CCNE2	-0.523759638375957	chr8:95891997-95908906
CD163L1	-0.685176587918122	chr12:7499280-7632493
CDADC1	-0.653411681932483	chr13:49822046-49867618
CDKN2C	-0.50070079478962	chr1:51426416-51440305
CDNF	-0.629159539245566	chr10:14861248-14880574
CECR5-AS1	0.703189119618816	chr22:17640273-17646335
CEP112	-0.600403886793198	chr17:63631655-64188202
CEP290	-0.549947703278224	chr12:88442792-88535993
CEP57L1	-0.543024792225358	chr6:109416312-109485135
CEP70	-0.509394811030496	chr3:138213185-138313380
CETN3	-0.801172735110259	chr5:89688077-89705603
CFL2	-0.564344010874571	chr14:35179592-35184029
CH25H	0.537751108688256	chr10:90965693-90967071
CHCHD2P9	0.706755224051659	chr9:82006218-82006674
CHD1	-0.543207452333053	chr5:98190907-98262240
CHKB-AS1	0.545515332335386	chr22:51021454-51022306
CISD1	-0.529608224011785	chr10:60028817-60049346
CLEC4A	-0.520707263434486	chr12:8276227-8291203
CLYBL	-0.59635456963426	chr13:100258918-100549387
CMTM1	-0.77652404337745	chr16:66600293-66613040
CNOT6	-0.590164444275502	chr5:179921411-180005405
COL1A2	0.652644843350273	chr7:94023872-94060544
COL21A1	-0.57139134287129	chr6:55921387-56258892
COL24A1	-0.545813837025898	chr1:86194915-86622626
COL4A1	0.562651840777425	chr13:110801317-110959496
COQ10B	-0.5219080082706	chr2:198318146-198340032
COX10-AS1	-0.543169366175433	chr17:13659794-13972812
COX16	-0.612502520328298	chr14:70791797-70826448
CP	0.56080291839632	chr3:148880196-148939842
CPSF2	-0.554775325341783	chr14:92588280-92630755
CRABP1	0.657707573777504	chr15:78632665-78640572
CRIM1	0.57545812801762	chr2:36583068-36778278
CRIP1	-0.764423764280794	chr14:105953535-105958604
CRIP3	0.586374454763491	chr6:43267447-43276535
CRISPLD2	0.511893330233892	chr16:84853589-84954374
CSPG4P13	0.684575389948007	chr15:78187025-78197016
CSTF3	-0.519284757129085	chr11:33098733-33183917
CTDSPL2	-0.513930068329172	chr15:44719431-44821236
CTRL	0.63922825011992	chr16:67961542-67966317
CTSH	-0.552187041067951	chr15:79213399-79241916
CTTNBP2NL	-0.520048687228839	chr1:112938802-113006078
CYCS	-0.523602942486561	chr7:25159709-25164980
CYCSP45	-0.653404007947543	chrX:153106705-153107020
CYP1B1	0.8004464744595	chr2:38294115-38337044
CYP4F26P	0.586390737659456	chr9:33580692-33605289
DCK	-0.524731254368157	chr4:71858254-71896631
DCLRE1C	-0.624816199410066	chr10:14939357-14996431
DCUN1D2-AS	-0.587597103157639	chr13:114123215-114130450
DDX21	-0.531142885191592	chr10:70715883-70744829
DDX55	-0.553650127123725	chr12:124086623-124105488
DEGS2	0.512764399287772	chr14:100612755-100626500
DEK	-0.581863283845289	chr6:18224098-18265054
DENR	-0.601207589704731	chr12:123237320-123255611
DERL3	0.803458048178012	chr22:24176689-24181315
DES	0.740366996007444	chr2:220283098-220291461
DHX29	-0.51476636299005	chr5:54552072-54603550
DIO3OS	-0.695687491943074	chr14:102018557-102026768
DIS3	-0.539989502035056	chr13:73329539-73356234
DLG1	-0.580142857828158	chr3:196769430-197026171
DLL4	0.554640672474452	chr15:41221537-41231237
DMGDH	-0.508256636936875	chr5:78293437-78531861
DNAAF1	-0.512556477362077	chr16:84178864-84212373
DNAH1	0.536369515430115	chr3:52350334-52434507
DNAJC2	-0.568242377814211	chr7:102952920-102985320
DNAJC24	-0.664262494776203	chr11:31391386-31453396
DNAJC5G	0.681604938647851	chr2:27498288-27504367
DNAJC8	-0.602478273047872	chr1:28525966-28559536
DNASE1L1	0.582502021470545	chrX:153629578-153640449
DNMBP	-0.560242847361568	chr10:101635333-101769676
DONSON	-0.875424422997702	chr21:34931847-34961014
DPH5	-0.511407208356474	chr1:101455178-101491644
DPM1	-0.504982676217957	chr20:49551403-49575092
DPY19L2P4	-0.515045888868182	chr7:89748713-89754914
DSTNP2	-0.525193059193517	chr12:6993845-6994950
EAF2	-0.665236973949614	chr3:121554029-121605373
ECHDC3	0.576724072696086	chr10:11784364-11806069
EDNRB	-0.64023151637888	chr13:78469615-78493903
EFCAB2	-0.528162267073619	chr1:245133006-245290466
EFNA1	0.510761167711599	chr1:155099935-155107333
EIF2S2P4	-0.55746874940543	chr2:171608220-171609562
EIF3EP1	-0.581051406114774	chr6:74001684-74003000
EIF3J	-0.558526667490318	chr15:44829254-44855227
ELL2	-0.537256361718772	chr5:95220801-95297775
ELOVL2	-0.597270501907494	chr6:10980991-11044547
EMP1	0.507944090615482	chr12:13349649-13369708
EMP3	0.516313531574014	chr19:48824765-48833810
EMX2	-0.680838533413562	chr10:119301954-119309056
ENKUR	-0.633178015441203	chr10:25270907-25305089
ENSAP2	-0.526284822048034	chr14:83159047-83159399
EPB41	-0.702381143012698	chr1:29213602-29446553
EPCAM	-0.796117462288615	chr2:47572296-47614740
EPHA6	-0.528469821137671	chr3:96533424-97471304
ERAP2	0.637503439146716	chr5:96211642-96255420
ERCC5	-0.676905111604717	chr13:103497193-103528345
ERGIC2	-0.509888739110315	chr12:29490284-29534122
ESF1	-0.66661786480776	chr20:13694968-13765532
ETNPPL	-0.526124043894242	chr4:109663195-109684210
EVI5L	-0.648422317187183	chr19:7895118-7929862
EXOSC3	-0.516292090534277	chr9:37766974-37801434
EZR	-0.642371604834959	chr6:159186772-159240444
F3	-0.669904827020082	chr1:94994780-95007356
FABP5P7	-0.562573606660959	chr11:59548785-59549195
FABP7	-0.510077036806474	chr6:123100619-123105219
FAIM2	0.534406811477406	chr12:50260678-50298000
FAM105A	-0.601711777190986	chr5:14581883-14615116
FAM133B	-0.642641604116286	chr7:92190106-92219708
FAM179A	-0.703095860259357	chr2:29179476-29284239
FAM181A-AS1	0.502159608178248	chr14:94371075-94393412
FAM184A	-0.60221139794224	chr6:119280927-119470552
FAM198B	-0.572397245048266	chr4:159045625-159094470
FAM213A	-0.542526457543026	chr10:82167584-82192753
FAM215B	0.523418409122045	chr17:44636195-44640161
FAM21FP	-0.514457204752709	chr10:46201878-46222679
FAM229A	0.578610011452481	chr1:32826870-32829879
FAM90A1	-0.501426968839186	chr12:8373855-8380214
FANCI	0.703885727923738	chr15:89787179-89860492
FARP1-AS1	0.545515831730247	chr13:99087658-99088094
FERMT3	0.5534239200352	chr11:63974149-63991354
FGFR3	-0.589346936747437	chr4:1795033-1810599
FKBP3	-0.566073395243858	chr14:45584802-45604522
FLVCR2	0.565441568726984	chr14:76044959-76129557
FMOD	0.546299564249523	chr1:203309755-203320617
FOXS1	0.54551612601688	chr20:30432102-30433420
FRA10AC1	-0.618063607815293	chr10:95427639-95462329
FTH1P12	0.539760318596414	chr9:15527130-15527681
FTH1P15	-0.654522240837809	chr6:56869317-56869597
FTH1P8	0.575259235161466	chrX:147133752-147134266
FXYD4	0.795347947076849	chr10:43867089-43871783
GABRG1	-0.802458601882429	chr4:46037785-46126098
GAPDHP1	0.600410483863242	chrX:39646385-39647390
GART	-0.528679518178485	chr21:34876237-34915797
GAS5	0.575476624119641	chr1:173833037-173838020
GATS	-0.689329258102492	chr7:99798282-99869855
GCC2	-0.637602956724086	chr2:109065016-109125871
GDF1	0.553309840384566	chr19:18979360-19006905
GDPD3	-0.533368147204426	chr16:30116130-30125177
GGACT	-0.549684483914811	chr13:101183809-101241782
GIMAP7	-0.541365277972345	chr7:150211917-150218161
GINS1	-0.59547440028643	chr20:25388362-25433264
GJA1	-0.774281567489115	chr6:121756837-121770873
GJA1P1	-0.573710196955557	chr5:108387012-108388158
GJB6	-0.664980381282882	chr13:20796109-20806534
GKAP1	-0.670452526007373	chr9:86354335-86444431
GLMN	-0.613815236494231	chr1:92711958-92764544
GMNN	-0.504278291773705	chr6:24775158-24786327
GNG12	-0.503451555129822	chr1:68167148-68299150
GOLIM4	-0.523071125234095	chr3:167726464-167813763
GOLT1B	-0.502062567214009	chr12:21654714-21671342
GPAM	-0.607268501507278	chr10:113909623-113975135
GPATCH11	-0.520168800475803	chr2:37311593-37326387
GPC5	-0.577737268614421	chr13:92050928-93519490
GPR35	0.506870964317544	chr2:241544847-241570676
GRIA4	-0.560003304026296	chr11:105480720-105852819
GRIN2C	-0.542211515217881	chr17:72838161-72857627
GRM7	-0.591370480349086	chr3:6811687-7783215
GS1-124K5.4	0.511719885675492	chr7:65958692-65960461
GSTM1	-0.643287750734521	chr1:110230435-110251661
GTF2A2	-0.588119850893202	chr15:59930260-59949740
GTF2H4	-0.54651296985828	chr6:30875960-30881883
GTF3C6	-0.549222404855228	chr6:111279762-111289093
GYG2P1	0.679502060202464	chrY:14475146-14532255
H2BFXP	0.545515621634304	chrX:103230534-103230898
HAR1A	-0.530351816446637	chr20:61733482-61735738
HAR1B	-0.526646260174789	chr20:61726844-61733671
HBA1	0.726121893996666	chr16:226678-227521
HBA2	0.714971114904068	chr16:222845-223709
HBB	0.776127027535692	chr11:5246693-5250625
HIPK2	0.522231600808686	chr7:139246315-139477577
HLA-DQA1	0.617768533762776	chr6:32595955-32614839
HLA-DRB5	0.775475032426964	chr6:32485119-32498064
HLTF-AS1	-0.585308569446524	chr3:148804118-148820610
HMCN1	0.526225283474201	chr1:185703682-186160085
HMGB3	-0.566103676757178	chrX:150148981-150159248
HMGN1	-0.603546799202759	chr21:40714240-40721573
HMGN3	-0.693328414687634	chr6:79910961-79944406
HMSD	-0.844025417978463	chr18:61616534-61649008
HNRNPA2B1	-0.630811347095742	chr7:26229546-26241149
HNRNPA3P5	-0.842580676578299	chr13:66362063-66362896
HNRNPA3P6	-0.763657074934377	chr3:75263781-75264787
HOMER1	-0.501640994378797	chr5:78668458-78810040
HOOK1	-0.743379073275901	chr1:60280457-60342050
HOOK3	-0.620087351329442	chr8:42752074-42885682
HS2ST1	-0.584729465603686	chr1:87380330-87602334
HSP90AB2P	-0.85279098311062	chr4:13335037-13340281
HSPG2	0.785978339557029	chr1:22148737-22263790
HSPH1	-0.73146204347997	chr13:31710761-31736525
HVCN1	-0.500395185861335	chr12:111065645-111142755
HYDIN2	0.573211313845858	chr1:146310554-146349531
ICAM1	0.597612025603301	chr19:10381510-10397291
ID4	-0.525303255671409	chr6:19837616-19840915
IFI16	-0.598375943474396	chr1:158969757-159024945
IFI27	0.53925146986301	chr14:94571181-94583033
IFITM2	0.518326442425902	chr11:307630-315272
IFT80	-0.538323850450907	chr3:159974773-160117668
IGF1	0.571790563429903	chr12:102789644-102874423
IGF2	0.657637637540922	chr11:2150341-2170833
IGLV5-52	0.702322357591085	chr22:22673081-22673581
IK	-0.557030302566757	chr5:140026642-140042064
IKBKAP	-0.538690077189283	chr9:111629796-111696396
IKZF5	-0.548534827524349	chr10:124750321-124768333
IL6R	0.585045944860648	chr1:154377668-154441926
IMPACT	-0.514280026448443	chr18:22006579-22033499
IRF8	-0.516020518370913	chr16:85932408-85956215
ISCA1P1	-0.754420930965029	chr5:62072703-62073090
ISLR	0.516856166988218	chr15:74466011-74469213
ITGA11	0.509814024396708	chr15:68594049-68724501
ITGA2B	0.558908513673719	chr17:42449547-42466873
ITGA4	0.514279627719335	chr2:182321928-182400914
JAK2	-0.617687450737217	chr9:4985032-5128183
KANSL1-AS1	0.658722446683373	chr17:44270941-44274089
KCNH1-IT1	-0.558381384012582	chr1:211305929-211306716
KIF16B	-0.541569418119894	chr20:16252748-16554078
KIF19	0.590903548489363	chr17:72322348-72351959
KIF27	-0.509757642078612	chr9:86451612-86536342
KIF3A	-0.531773232744477	chr5:132028319-132073330
KLF2	0.574594672850539	chr19:16435627-16438685
KLF4	0.517948405601298	chr9:110247132-110252763
KNOP1	-0.601755989109853	chr16:19714901-19729557
KNTC1	-0.628884873851273	chr12:123011792-123110943
KPNA4	-0.605236611018941	chr3:160212782-160283376
KRT10	-0.564443231424855	chr17:38974368-38978847
KRT8P13	0.518964324279967	chr3:170213415-170214425
L3MBTL3	-0.53127155416593	chr6:130334843-130462594
LAMTOR5-AS1	-0.523031260163435	chr1:110925440-110974982
LARP7	-0.524709897363625	chr4:113558119-113578748
LATS2	0.504380030952219	chr13:21547170-21635686
LCN15	0.543934893794967	chr9:139654085-139660707
LCORL	-0.617227596704447	chr4:17842821-18023499
LINC00173	-0.511548751079192	chr12:116971226-116974323
LINC00467	-0.558382220793144	chr1:211556144-211605878
LINC00504	-0.595372544384209	chr4:14472088-14889793
LINC00844	-0.516524424172603	chr10:60759385-60761303
LINC00940	0.653487294496311	chr12:2038367-2045740
LIX1	-0.523125345930077	chr5:96427573-96478576
LL22NC03-13G6.2	-0.5277150405606	chr22:34604129-34605251
LLPH	-0.557713427362994	chr12:66516841-66524548
LRR1	-0.632440543439017	chr14:50065414-50081390
LRRC32	0.500313540696365	chr11:76368567-76381791
LTB4R	0.789230344527009	chr14:24780655-24787242
LYAR	-0.507769979231083	chr4:4269427-4291896
LYPD8	0.545514915407429	chr1:248902715-248903150
LYVE1	0.522508949029843	chr11:10578512-10633236
MAP2K7	0.618902429838965	chr19:7968727-7979363
MARCH10	0.525482998148705	chr17:60778674-60885705
MARCH7	-0.501604444684105	chr2:160568999-160627538
MARCKS	-0.501765303130535	chr6:114178540-114184648
MCFD2P1	0.789505099657706	chr6:27375475-27375775
MDFI	0.690979724303866	chr6:41604619-41621984
MEI1	0.561430986647571	chr22:42095502-42195460
METAP2	-0.569400877307961	chr12:95867295-95909615
METTL21C	-0.507181452517824	chr13:103338093-103346854
MFAP4	0.734636917594263	chr17:19286754-19290553
MID1IP1-AS1	-0.52771663708883	chrX:38660820-38663136
MIER1	-0.511921098039052	chr1:67390577-67454302
MINOS1-NBL1	-0.872163115036357	chr1:19923472-19984549
MIPEPP3	-0.525963932396296	chr13:21872277-21880512
MIR1181	-0.785694755906381	chr19:10514133-10514214
MIR137HG	-0.776326461892043	chr1:98453555-98515419
MIR3661	-0.570769350130215	chr5:133561447-133561543
MIR3665	-0.877236269250213	chr13:78272146-78272251
MIR600HG	-0.888119717984012	chr9:125871772-125877756
MIR637	-0.564559259185446	chr19:3961411-3961510
MIR770	-0.585309326012974	chr14:101318726-101318824
MIR940	0.930631043194822	chr16:2318155-2323419
MIS18BP1	-0.709999163338016	chr14:45672392-45722743
MITD1	-0.525557363149572	chr2:99777889-99797521
MLC1	-0.591612568532625	chr22:50497819-50524331
MLF1	-0.599047283770417	chr3:158288951-158325041
MLLT3	-0.536280188388851	chr9:20341662-20622542
MORF4L1P1	-0.549783826869475	chr1:220426911-220427878
MPHOSPH6	-0.57126896791892	chr16:82181402-82203831
MPP6	-0.52831174675294	chr7:24612886-24733812
MRO	-0.577695121248161	chr18:48324573-48351772
MRPL1	-0.539658046623764	chr4:78783673-78873944
MRPL19	-0.543190307192891	chr2:75873908-75917977
MRPL30	-0.820377845746802	chr2:99797541-99814089
MRPS10P1	0.672178520210972	chr1:169959207-169959337
MRPS18C	-0.593824084608198	chr4:84377084-84390888
MRPS28	-0.702861907227769	chr8:80830951-80942524
MS4A6A	0.558224886690006	chr11:59939080-59952139
MSI1	-0.530898980445996	chr12:120779132-120806983
MSMO1	-0.513577118162473	chr4:166248774-166264312
MTATP8P1	-0.584058821941475	chr1:568914-569121
MUSTN1	0.873699064940071	chr3:52867129-52869235
MYL7	0.619546723369103	chr7:44178462-44180931
MYO15A	0.547630101341589	chr17:18012019-18083116
MYO6	-0.53555897410739	chr6:76458908-76629254
MZT1	-0.715835284260332	chr13:73282494-73301825
NADSYN1	0.573011744595036	chr11:71214590-71215524
NBPF2P	0.589961894921232	chr1:21751117-21754460
NBR2	-0.524559114507637	chr17:41277626-41305688
NDUFA5	-0.685930114397813	chr7:123177050-123198309
NDUFB3	-0.554622562409572	chr2:201936155-201950473
NDUFB5	-0.557684112225726	chr3:179322477-179345435
NEBL-AS1	0.717596748332638	chr10:21462942-21463977
NEDD8-MDP1	-0.829849241912233	chr14:24683160-24701558
NGFR	0.571268629485717	chr17:47572654-47592379
NHSL1	-0.626773412599707	chr6:138743179-139013708
NIFK	-0.537490852856575	chr2:122484520-122494499
NINJ2	0.552712408225716	chr12:673461-772945
NINL	-0.697839763267592	chr20:25433340-25566153
NKAIN1	0.740980673358475	chr1:31652591-31712401
NMT1	-0.500529338977026	chr17:43128977-43186384
NOL8	-0.563636275983644	chr9:95059639-95087918
NOSTRIN	-0.500545021241322	chr2:169643048-169722024
NR2E1	-0.57077337062327	chr6:108487261-108510013
NRL	-0.549141648694182	chr14:24549315-24584223
NT5C3A	-0.633279296296818	chr7:33053741-33102409
NUCB2	-0.627264270542633	chr11:17229699-17371521
NUCKS1	-0.776918920223616	chr1:205681946-205719404
NUDCD2	-0.521989673950513	chr5:162873531-162887146
OAS3	0.588078582026232	chr12:113376156-113411054
OLFML2A	0.546674606893379	chr9:127539436-127577164
OPCML	0.532390240168274	chr11:132284870-133402414
OR5AH1P	0.63243329698584	chr19:57272300-57272583
OTUD6B	-0.582007339037913	chr8:92082423-92099323
OVOL2	0.731265289948898	chr20:17937622-18039832
PALM2-AKAP2	-0.573627384861683	chr9:112542588-112934792
PAPLN	-0.657306411681922	chr14:73704204-73741348
PAX8	0.502143415117472	chr2:113973573-114036527
PCDHA10	-0.614377461993869	chr5:140235594-140391929
PCDHGC3	-0.512061726020036	chr5:140855579-140892542
PDCD10	-0.500844357766268	chr3:167401085-167452727
PDIA3P2	0.723543440587722	chr15:43941320-43941478
PDS5B	-0.50003305160075	chr13:33160563-33352157
PDXDC2P	0.648701446441975	chr16:70044653-70099848
PET100	-0.50154931880439	chr19:7694622-7696842
PHF6	-0.505891483720593	chrX:133507282-133562820
PHYHIPL	-0.512206609827139	chr10:60936349-61007534
PIAS4	0.51914726209727	chr19:4007643-4039384
PIK3C2A	-0.652214294650232	chr11:17099276-17229530
PIK3CA	-0.553734250875727	chr3:178865901-178957881
PITPNC1	-0.511514231731988	chr17:65373574-65693372
PKIB	-0.685400301188199	chr6:122793075-123047518
PKP3	0.616866312425585	chr11:392613-404908
PLA2G4B	0.601291276924671	chr15:42120282-42140345
PLA2G5	-0.66089540296092	chr1:20354671-20417683
PLIN5	-0.529706695508729	chr19:4522542-4535236
PLP2	0.544035813597775	chrX:49028272-49031588
PMP2	-0.723575596133431	chr8:82352560-82359758
PNO1	-0.590917290693524	chr2:68384975-68403370
PPID	-0.559325201478368	chr4:159630285-159644548
PPIL4	-0.683540342071556	chr6:149825868-149867174
PPP1R14BP3	-0.76052652118187	chr4:140036083-140036528
PPP1R16B	0.513163654976865	chr20:37434347-37551667
PPP1R3C	-0.57001544701344	chr10:93388198-93392811
PPP4R2	-0.503022370788233	chr3:73045935-73118350
PPWD1	-0.517581383950613	chr5:64859062-64883376
PRKAA1	-0.543457208997482	chr5:40759480-40798476
PRKAA2	-0.517793709229478	chr1:57110994-57181008
PRKCI	-0.556348539438798	chr3:169940152-170023769
PRODH	-0.540372795229717	chr22:18900293-18924066
PROM2	-0.583799012928502	chr2:95940200-95957056
PRPF18	-0.697478991596639	chr10:13628926-13672868
PRRT3-AS1	0.768821500005291	chr3:9989087-9996471
PSCA	0.686354567094731	chr8:143751725-143764142
PSIP1	-0.550661539765591	chr9:15464063-15511017
PSPH	-0.535626158795943	chr7:56078743-56119297
PTCHD3P1	-0.532431659234428	chr10:29698330-29776674
PTER	-0.558327509755781	chr10:16478941-16555736
PTGIS	0.566739269607265	chr20:48120410-48184683
PTMAP2	0.672178694293585	chr5:118309490-118309817
PVRIG2P	0.505728760567383	chr7:99949982-99951315
PWAR6	-0.504789405571795	chr15:25277019-25281637
PYDC1	0.765623415255024	chr16:31227282-31228680
RAB11FIP2	-0.529797878642407	chr10:119764426-119806114
RAB23	-0.520653540933887	chr6:57053606-57087078
RAB26	0.517188341152042	chr16:2190803-2204166
RAB4B-EGLN2	-0.753053033280455	chr19:41284146-41314103
RAB6C-AS1	-0.884842753370715	chr2:130724164-130738039
RABGAP1L-IT1	-0.609530513973154	chr1:174866094-174867133
RAD51L3-RFFL	0.561583015927411	chr17:33338367-33448512
RAMP2	0.507887514882623	chr17:40910464-40915059
RANBP3L	-0.76331030179334	chr5:36248535-36302216
RBAK	-0.525990199444427	chr7:5085451-5109119
RBBP7	-0.563800004599376	chrX:16857405-16888537
RBM12B	-0.672848565151032	chr8:94741583-94753245
RBM14-RBM4	0.537914982660278	chr11:66384096-66413940
RECQL	-0.52474951594706	chr12:21621844-21654603
RFX2	0.580447276672215	chr19:5993174-6199583
RFX4	-0.512757727297108	chr12:106976684-107156581
RGS10	-0.545096830637535	chr10:121259339-121302220
RGS17	-0.520143851656533	chr6:153325593-153452384
RHPN2	-0.50295224223736	chr19:33469498-33555794
RN7SKP21	0.545515389471916	chr14:36700760-36700980
RN7SKP239	0.545515899240501	chr11:67129884-67130179
RN7SKP71	0.552961314077916	chr12:112704880-112705198
RN7SL1	0.681499702284412	chr14:50053296-50053596
RN7SL128P	0.944163831860954	chr6:20421811-20422118
RN7SL2	0.744768299145262	chr14:50329270-50329567
RN7SL262P	0.545515092774444	chrX:49008985-49009277
RN7SL268P	0.789506472851554	chr22:24221681-24221977
RN7SL3	0.79983962179696	chr14:50320335-50320632
RN7SL381P	0.545515364806806	chr16:85692983-85693279
RN7SL4P	0.807152383202424	chr3:15780021-15780315
RN7SL5P	0.72028843618354	chr9:9442059-9442347
RN7SL608P	0.59663242764059	chr17:2584241-2584528
RN7SL674P	0.570051573388496	chr2:11724898-11725176
RN7SL752P	0.683923431983445	chr3:129310191-129310488
RN7SL92P	0.545515397108052	chr3:75762166-75762465
RNA5S1	-0.814905240176801	chr1:228746014-228746133
RNA5S10	-0.814905240176801	chr1:228766136-228766255
RNA5S11	-0.814905240176801	chr1:228768377-228768496
RNA5S12	-0.814905240176801	chr1:228770617-228770736
RNA5S13	-0.814905240176801	chr1:228772842-228772961
RNA5S14	-0.814905240176801	chr1:228775083-228775202
RNA5S15	-0.814905240176801	chr1:228777314-228777433
RNA5S16	-0.814905240176801	chr1:228779555-228779674
RNA5S17	-0.814905240176801	chr1:228781786-228781905
RNA5S2	-0.814905240176801	chr1:228748255-228748374
RNA5S3	-0.814905240176801	chr1:228750496-228750615
RNA5S4	-0.814905240176801	chr1:228752737-228752856
RNA5S5	-0.814905240176801	chr1:228754978-228755097
RNA5S6	-0.814905240176801	chr1:228757193-228757312
RNA5S7	-0.814905240176801	chr1:228759413-228759532
RNA5S8	-0.814905240176801	chr1:228761655-228761774
RNA5SP216	-0.768672012354642	chr6:126300957-126301080
RNA5SP244	-0.591643195896041	chr7:129396105-129396217
RNASEH1-AS1	0.68949353426818	chr2:3606081-3609324
RNF219	-0.522480568629813	chr13:79188425-79233314
RNU6-914P	-0.629048247303121	chr8:99204432-99204541
ROCK1	-0.61041182940242	chr18:18526866-18691812
ROCK2	-0.54685946153902	chr2:11319886-11488456
RPAP3	-0.600375794571805	chr12:48057069-48099844
RPF1	-0.552151193400371	chr1:84944941-84963473
RPF2	-0.601315476183282	chr6:111303217-111349466
RPGR	-0.52501655854133	chrX:38128415-38186817
RPH3AL	0.580297376270475	chr17:62292-236045
RPL21P1	-0.585274608326191	chr12:122849326-122850176
RPL22L1	-0.639115542507086	chr3:170582663-170588272
RPL36P19	0.545516238775562	chr13:43968660-43968961
RPPH1	0.506240127013557	chr14:20811206-20811844
RPS11P5	-0.748868078728156	chr12:133402286-133402772
RPS15AP1	0.567782250741489	chr20:21146845-21147236
RPS25	-0.513228616646235	chr11:118886421-118889401
RPS26P3	0.63352618973966	chr9:9090875-9091311
RPS26P47	0.56377961977207	chr13:101192088-101192528
RPS2P55	-0.593304037853478	chrX:40794197-40795117
RPS6KB1	-0.538685189273644	chr17:57970446-58027925
RPS7P1	-0.552697575421062	chr17:26794813-26795460
RRP15	-0.570856941844542	chr1:218458628-218511325
RSAD2	-0.532924281410129	chr2:7005936-7038370
RSL1D1	-0.68881195103121	chr16:11929055-11945442
RSL24D1	-0.651339452548849	chr15:55473003-55489265
RSPO2	-0.542008885101552	chr8:108911543-109095913
RSRC2	-0.524173893722356	chr12:122989189-123011547
RWDD2B	-0.520076932698242	chr21:30376704-30391699
RYR1	-0.514648985542534	chr19:38924338-39078204
RYR2	-0.854336330026037	chr1:237205504-237997288
RYR3	-0.669249108186196	chr15:33603162-34158303
SALL3	-0.516309765834164	chr18:76740274-76762677
SCARNA9	-0.932199613786376	chr11:93454678-93455032
SCG3	-0.587217218910711	chr15:51973549-52013223
SCLT1	-0.530493505550462	chr4:129786075-130014764
SDC4	-0.537628946468562	chr20:43953927-43977064
SDHD	0.859969676072465	chr11:111957626-112064528
SEC11C	-0.510757833993623	chr18:56806708-56826068
SEC22A	-0.625527981953636	chr3:122920773-122992977
SEPSECS	-0.643701325761525	chr4:25121626-25162204
SEPT11	-0.670884318219459	chr4:77870855-77961537
SEPT7	-0.62086211413051	chr7:35840541-35944917
SEPT7P2	-0.570154401702247	chr7:45763378-45808617
SEPT7P3	-0.722132867970753	chr7:35985903-36013282
SEPT7P9	-0.526537241253189	chr10:38671996-38691844
SERTAD3	-0.506853587952935	chr19:40946750-40950612
SETD4	-0.531008664531927	chr21:37406838-37451687
SETD9	0.566375711251931	chr5:56205086-56221359
SFR1	-0.633071993901367	chr10:105881815-105886143
SFXN5	-0.531630171794663	chr2:73169164-73302747
SGCA	0.589847411636184	chr17:48241574-48253292
SH3BGR	-0.765778676625926	chr21:40817780-40887433
SKIL	-0.527473572328453	chr3:170075465-170114623
SKIV2L2	-0.516759604084395	chr5:54603587-54721409
SLC10A7	-0.553107120951348	chr4:147175126-147443123
SLC13A4	0.877983421003107	chr7:135365984-135414006
SLC1A2	-0.554744018722932	chr11:35272752-35441610
SLC1A3	-0.501440174919731	chr5:36606456-36688436
SLC25A1P5	0.54551663922015	chr19:28296330-28297113
SLC39A12	-0.799823237269756	chr10:18240767-18332221
SLC4A4	-0.660909081435743	chr4:72053002-72437804
SLC6A20	0.808290441823692	chr3:45796941-45838027
SLC6A6	0.562107440241189	chr3:14444075-14530857
SLC7A11	-0.641629315864651	chr4:139085250-139163503
SLCO1C1	-0.772457923434058	chr12:20848288-20906320
SLCO3A1	0.531218308724167	chr15:92396924-92715665
SLK	-0.540335104443851	chr10:105726958-105788991
SLN	-0.557832122452038	chr11:107578103-107590419
SLX1A-SULT1A3	-0.69782554202021	chr16:30205212-30215631
SMAD1-AS1	-0.751787146023811	chr4:146435766-146438270
SMAD6	0.581260228413103	chr15:66994565-67074338
SMARCA5	-0.543197611725708	chr4:144434615-144478639
SMC3	-0.520722298833439	chr10:112327448-112364394
SMC4	-0.504078265881804	chr3:160117061-160152750
SMC6	-0.596414554257853	chr2:17845078-17981509
SMCHD1	-0.569139196023324	chr18:2655736-2805015
SMIM1	0.581890525862996	chr1:3689351-3692546
SMIM17	-0.508851171907039	chr19:57154512-57167134
SMIM22	0.506256408395111	chr16:4838397-4846492
SMIM4	-0.512685011335895	chr3:52568028-52613253
SMTNL2	0.553809559811339	chr17:4487293-4511614
SNHG11	0.665556337740028	chr20:37075220-37079564
SNHG12	0.677112877811202	chr1:28905049-28909495
SNORA59A	0.545515064315932	chr1:12567299-12567451
SNORA59B	0.536873636887496	chr17:19460523-19461224
SNORA70	0.79116608916542	chrX:153628621-153628756
SNORD116-20	0.978169273074503	chr15:25332807-25334043
SNORD17	0.672178864682106	chr20:17943352-17943589
SNORD3A	0.699028453075935	chr17:19091328-19092027
SNRPB2	-0.656915173380413	chr20:16710605-16722421
SNRPGP15	-0.747557270560392	chr19:14599757-14600691
SOX21	-0.620873691770128	chr13:95361885-95364389
SPA17	-0.730001176492443	chr11:124543693-124567414
SPC24	-0.565621910527116	chr19:11242195-11266484
SPCS2	-0.650695547136834	chr11:74660291-74690076
SPICE1	-0.504410374336366	chr3:113161564-113234034
SPON1	-0.500035037445338	chr11:13983913-14289646
SRP9P1	-0.618376185237238	chr10:93565802-93567253
SS18L2	-0.525443540361138	chr3:42623331-42636606
SSB	-0.581168411446301	chr2:170648442-170668574
ST13P4	-0.507181259583947	chr13:50746224-50747317
STAC3	-0.541757456122158	chr12:57637235-57644976
STAG3L5P-PVRIG2P-PILRB	0.560965779190615	chr7:99933726-99965454
STK38L	-0.520674379877445	chr12:27396900-27478892
STMN1	-0.525319553330951	chr1:26210671-26233482
STOX1	-0.58686966489711	chr10:70587297-70655188
SUB1	-0.548438113785519	chr5:32531738-32604185
SULT1C4	-0.55077373351485	chr2:108994366-109004513
SULT2B1	0.684592200230739	chr19:49055331-49102682
SUZ12	-0.536308488641188	chr17:30264036-30328064
SVIP	-0.727165748436002	chr11:22835344-22851845
SYF2	-0.502186634020003	chr1:25549169-25558993
SYNC	-0.541358510091902	chr1:33145506-33169197
SYNCRIP	-0.538371542771929	chr6:86318052-86353510
SYTL1	0.518100249589579	chr1:27668512-27680421
TAF13	-0.635478337697341	chr1:109605107-109618624
TAF1A	-0.525038476731561	chr1:222731243-222763275
TAF1D	-0.553561129018848	chr11:93463113-93517557
TAF2	-0.596926283922181	chr8:120743014-120845103
TBCA	-0.751891336258756	chr5:76986990-77164604
TBXAS1	-0.672262353936594	chr7:139476849-139720125
TCEAL7	-0.650713678342284	chrX:102585123-102587254
TCEAL8	-0.534817741559315	chrX:102507922-102510131
TCEANC	-0.513274600459358	chrX:13671224-13700083
TCIRG1	0.605542115794008	chr11:67806482-67818362
TDRD3	-0.582086474643985	chr13:60970590-61148012
TDRD9	0.632958434772546	chr14:104394798-104519004
TDRP	-0.555317267963034	chr8:439802-495781
TEFM	-0.774188159091754	chr17:29224353-29233838
TENM4	0.663776918100318	chr11:78363875-79151992
TFP1	0.638749106739742	chr3:133380841-133473420
TGFB2	-0.539052002845346	chr1:218519576-218617961
TGM1	0.552592710169187	chr14:24718319-24733638
THAP5	-0.548025299642834	chr7:108194986-108210194
THAP9-AS1	-0.579415294941178	chr4:83814161-83822113
THOC2	-0.50303373236217	chrX:122734411-122866906
TIGD6	0.540639531316659	chr5:149372680-149380730
TIGD7	-0.591332088619691	chr16:3348831-3355729
TLN2	-0.682196922028547	chr15:62682724-62768613
TMA16	-0.696638393649002	chr4:164415593-164441691
TMEM110-MUSTN1	-0.554208185130626	chr3:52867136-52931578
TMEM189-UBE2V1	0.502476346673062	chr20:48697660-48770174
TMEM233	0.603065068213926	chr12:120031263-120079363
TMEM47	-0.546734817355412	chrX:34645180-34675405
TMEM87B	-0.605017535139315	chr2:112812799-112876895
TMSB4XP2	0.899650066583776	chr2:3665137-3665347
TMSB4XP4	-0.565998436661344	chr9:131104431-131105049
TNIK	-0.538881532788572	chr3:170779127-171178197
TNNT1	-0.676133087624847	chr19:55644161-55660722
TOX3	0.628662448009793	chr16:52471916-52581714
TP53	-0.580699487743253	chr17:7565096-7590856
TRAIP	0.530522378917148	chr3:49866033-49894007
TRAPPC3	-0.583623902986488	chr1:36602172-36615098
TRIAP1	-0.533109387477427	chr12:120881763-120884215
TRMT10C	-0.541400861957461	chr3:101280705-101285290
TSPAN11	-0.502664249657345	chr12:31079361-31149534
TSPAN12	-0.622979852568158	chr7:120427375-120498456
TTC12	-0.578260601604412	chr11:113185250-113254266
TTC3-AS1	-0.703731963776842	chr21:38559966-38566227
UAP1	-0.590013692758995	chr1:162531322-162569627
UBE2V2	-0.591659047213265	chr8:48920959-48977268
UFD1L	0.518870865027203	chr22:19437432-19466738
UFL1	-0.55031286366431	chr6:96969470-97003152
UMPS	-0.606148718701327	chr3:124449212-124464040
UPF3AP2	-0.599859273139146	chr17:20278681-20280153
UQCRB	-0.514588566139743	chr8:97238147-97247862
URGCP-MRPS24	-0.597534180528292	chr7:43906156-43946188
USMG5	-0.616489227893388	chr10:105148797-105156223
VAMP3	-0.539971250755484	chr1:7831328-7841492
VCAN-AS1	-0.739091752564217	chr5:82837295-82877139
VPS26A	-0.577968090160924	chr10:70883267-70932617
VRK1	-0.702817189739067	chr14:97263640-97398059
WBP4	-0.549043736167643	chr13:41635409-41658137
WDR47	-0.517164899945692	chr1:109512835-109584850
XPOT	-0.511120146022867	chr12:64798129-64844907
XYLT2	-0.824364303562729	chr17:48423452-48440499
ZBBX	-0.629061852421044	chr3:166958074-167099134
ZC3H10	-0.516976492153574	chr12:56511942-56516278
ZC3H8	-0.704076609287324	chr2:112969101-113012713
ZCCHC3	-0.53815361041946	chr20:277736-280965
ZFC3H1	-0.551408832995735	chr12:72003251-72061505
ZFP30	-0.845612974241822	chr19:38104649-38183238
ZFP36	0.748362408647159	chr19:39897452-39900052
ZFP69	-0.517873438792353	chr1:40942886-40962015
ZMYM2	-0.522949279649041	chr13:20532809-20665968
ZNF112	-0.503451157585412	chr19:44830707-44871377
ZNF214	-0.506573259152756	chr11:7020548-7041599
ZNF225	-0.502740750114285	chr19:44616333-44637027
ZNF28	-0.621988463907009	chr19:53300661-53360853
ZNF326	-0.501973279514525	chr1:90460670-90501090
ZNF441	-0.670819061882245	chr19:11877814-11894893
ZNF45	-0.645520521395987	chr19:44416780-44439430
ZNF461	-0.793745017353389	chr19:37128093-37157755
ZNF527	-0.510051417484516	chr19:37861962-37883968
ZNF583	0.5393290726475	chr19:56909334-56947404
ZNF595	-0.59339515690645	chr4:53178-88099
ZNF615	-0.536627807233246	chr19:52494584-52511483
ZNF616	-0.525436271641483	chr19:52616343-52643175
ZNF680	-0.533129846859932	chr7:63980261-64023484
ZNF711	-0.515268081439505	chrX:84498996-84528368
ZNF720	-0.656960448720866	chr16:31724549-31806190
ZNF737	-0.670826805134661	chr19:20718630-20748615
ZNF749	-0.517057430366952	chr19:57946696-57956853
ZNF781	-0.596251409244645	chr19:38158651-38183223
ZNF826P	-0.562948054684711	chr19:20451077-20607775
ZP3	0.788367261282165	chr7:76026834-76071388
ZUFSP	-0.54404303309239	chr6:116956780-116989957

## Sheet: human_isoforms
Gene_Name	Isoforms	Delta	Locus
AAAS	ENST00000548931	0.74654512523603	chr12:53701273-53708599
AACS	ENST00000261686, ENST00000539251	0.828236578879563, 0.895176804275584	chr12:125549986-125627861, chr12:125598966-125626723
AAK1	ENST00000489327	0.711106748196267	chr2:69705587-69736625
AAMDC	ENST00000526415	-0.504615727893998	chr11:77532174-77583398
AARSD1	ENST00000592136	0.772106514543041	chr17:41102542-41107051
AASDHPPT	ENST00000525660	0.511735453526552	chr11:105948384-105968025
AATK	ENST00000572339, ENST00000572798	0.593956992125933, 0.509896741714156	chr17:79098761-79102688, chr17:79108167-79139877
ABAT	ENST00000561870	0.574256555932293	chr16:8806811-8841992
ABCA2	ENST00000431584, ENST00000459850, ENST00000470535, ENST00000488535	0.697780416266985, 0.594853397240007, 0.589123452094163, 0.630737953655277	chr9:139905928-139907401, chr9:139901828-139923367, chr9:139913234-139915257, chr9:139906776-139912663
ABCA3	ENST00000382381, ENST00000566200	-0.500729947914569, -0.796524025422852	chr16:2325881-2390747, chr16:2328295-2333742
ABCA8	ENST00000269080, ENST00000586292	-0.523981500763813, -0.509603001477385	chr17:66863432-66951492, chr17:66872820-66880738
ABCB8	ENST00000491920	-0.596251305961422	chr7:150732705-150734673
ABCC10	ENST00000443426	0.615646894460669	chr6:43395593-43402894
ABCC5	ENST00000334444	-0.662771712742081	chr3:183637721-183735803
ABCC8	ENST00000524561, ENST00000526168, ENST00000531891	0.627803086926197, 0.617818622970435, 0.579876456566959	chr11:17424281-17428728, chr11:17414534-17417464, chr11:17418479-17424225
ABCD3	ENST00000370214	-0.664303982800316	chr1:94884010-94984219
ABCE1	ENST00000502803	-0.511676251026896	chr4:146019462-146044457
ABCE1	ENST00000502586, ENST00000504683	0.531379936232488, 0.677570176232312	chr4:146019439-146032136, chr4:146044020-146048795
ABCF2	ENST00000477252	-0.614871998793347	chr7:150923558-150924044
ABHD12	ENST00000461204, ENST00000491682	0.583171966839087, 0.837250388057229	chr20:25300834-25371389, chr20:25287468-25320385
ABHD12B	ENST00000382029	-0.560082093712766	chr14:51338877-51371688
ABHD16A	ENST00000490209	-0.572639368291645	chr6:31655163-31656098
ABHD17A	ENST00000250974, ENST00000590661	0.783167074466437, 0.91689912536258	chr19:1876974-1885432, chr19:1876977-1881584
ABHD17AP3	ENST00000503096	0.59878993956912	chr1:214778812-214782183
ABHD17AP4	ENST00000411545	0.633053275480897	chr22:21022123-21025272
ABHD17AP5	ENST00000333131	0.593868046398524	chr22:22469235-22472374
ABHD17C	ENST00000560609	0.558978569607534	chr15:80972024-81046860
ABHD2	ENST00000562073	0.543903776514063	chr15:89659734-89726604
ABHD6	ENST00000463756	0.752606547365694	chr3:58223754-58260536
ABI1	ENST00000376166, ENST00000490841	-0.700006576956974, -0.604799032155619	chr10:27035521-27149915, chr10:27035524-27150016
ABI2	ENST00000261018	0.569060250743385	chr2:204246897-204293365
ABL1	ENST00000393293	0.625962259406042	chr9:133589366-133729509
ABLIM1	ENST00000440467	-0.550140783898017	chr10:116209837-116247752
ABLIM2	ENST00000296372	-0.639160360597486	chr4:7967042-8160559
ABR	ENST00000572152, ENST00000574875, ENST00000575770	-0.733838166576762, -0.509793769212112, -0.568402263969988	chr17:914024-953808, chr17:953219-953813, chr17:953289-961287
ABR	ENST00000543210, ENST00000571797, ENST00000572585, ENST00000576964	0.839602864664704, 0.564378546796192, 0.542601820733702, 0.533220609055008	chr17:909300-935078, chr17:908974-915160, chr17:906766-915829, chr17:953333-986830
ABTB1	ENST00000467179	-0.771845308471389	chr3:127392148-127396036
ABTB1	ENST00000453791, ENST00000475042, ENST00000479280, ENST00000491633	0.572033567326534, 0.591130557306537, 0.730192576064915, 0.796670560664347	chr3:127391800-127399763, chr3:127391800-127399763, chr3:127391876-127395652, chr3:127394927-127398908
ABTB2	ENST00000435224	-0.650174245120821	chr11:34172534-34379555
ACAA1	ENST00000444607	-0.502230631733281	chr3:38167822-38178583
ACAA1	ENST00000421218	0.784148392968765	chr3:38167054-38178115
ACACA	ENST00000587598, ENST00000587720	0.717523717762207, 0.704917983403133	chr17:35557371-35578949, chr17:35564643-35582492
ACAD8	ENST00000524426	0.512720161976064	chr11:134123451-134132506
ACAD9	ENST00000511526	0.50992037565493	chr3:128616495-128631947
ACADM	ENST00000526196	-0.761051108593547	chr1:76190390-76228639
ACADVL	ENST00000350303, ENST00000579886, ENST00000579894	-0.59615608127384, -0.670200634740356, -0.500171998094948	chr17:7123181-7128583, chr17:7123266-7125275, chr17:7127243-7127835
ACAP3	ENST00000470659	-0.616503107229407	chr1:1229878-1230388
ACAP3	ENST00000353662, ENST00000438966	0.803308521628566, 0.632575735544002	chr1:1227763-1243269, chr1:1238589-1243198
ACAT1	ENST00000534773	-0.667399050856364	chr11:108009446-108010898
ACBD5	ENST00000375888	-0.527030897299171	chr10:27486281-27529487
ACD	ENST00000393919, ENST00000602382	0.565090038231657, 0.715632366532706	chr16:67691434-67694646, chr16:67691431-67693166
ACER3	ENST00000530182	0.817756331338765	chr11:76571964-76705256
ACHE	ENST00000445236	0.686672791098594	chr7:100491769-100494222
ACIN1	ENST00000554979	-0.629772257409617	chr14:23538537-23540410
ACLY	ENST00000537919, ENST00000590770	0.63278850745018, 0.554413695721033	chr17:40023708-40075236, chr17:40054053-40075204
ACO2	ENST00000466237	0.717360928910068	chr22:41911769-41917594
ACOT1	ENST00000311148	-0.6448627918693	chr14:74003817-74010498
ACOT8	ENST00000488679	0.86483271236059	chr20:44470376-44486041
ACOX3	ENST00000356406	-0.55222132682463	chr4:8368008-8442438
ACOX3	ENST00000508302	0.580782256313456	chr4:8383280-8396618
ACSL1	ENST00000503407	-0.614229483668045	chr4:185676754-185687856
ACSL3	ENST00000357430	-0.670003732260124	chr2:223725651-223809357
ACSL6	ENST00000379264	-0.793954959944686	chr5:131285665-131347355
ACSS2	ENST00000493250	0.609037977547569	chr20:33501705-33508512
ACTB	ENST00000464611	-0.775647965900575	chr7:5566781-5567729
ACTB	ENST00000414620, ENST00000432588, ENST00000473257, ENST00000484841, ENST00000493945	0.719832360740223, 0.599071100521427, 0.900114733977267, 0.714549213899544, 0.701397401323854	chr7:5568912-5602421, chr7:5568222-5603415, chr7:5567780-5570235, chr7:5567741-5570233, chr7:5567371-5569294
ACTG1	ENST00000331925	-0.890855340625871	chr17:79476996-79479900
ACTG1	ENST00000572105	0.774736045585043	chr17:79477770-79479807
ACTL6A	ENST00000494843	-0.592382033038133	chr3:179280717-179292351
ACTN1	ENST00000193403	-0.675800070312633	chr14:69340859-69446157
ACTR10	ENST00000555337, ENST00000556694	0.577293726949126, 0.567668125947284	chr14:58666866-58698879, chr14:58677801-58690545
ACTR1A	ENST00000446605	-0.578833030838231	chr10:104240350-104262466
ACTR2	ENST00000260641, ENST00000476840	-0.646382186365849, -0.677826342241688	chr2:65454886-65498387, chr2:65454921-65473871
ACTR3B	ENST00000256001	-0.717767955463847	chr7:152456833-152552463
ACTR6	ENST00000548180	-0.803403493790411	chr12:100594594-100618201
ACTR8	ENST00000488802	-0.559463470128908	chr3:53902522-53904324
ACTR8	ENST00000482349	0.539343528076213	chr3:53902528-53915851
ADAM10	ENST00000260408, ENST00000560608	-0.542236554251783, -0.638377943338624	chr15:58887402-59042177, chr15:58971357-59041990
ADAM10	ENST00000462061	0.52928057795565	chr15:58903125-58913740
ADAM15	ENST00000368412, ENST00000529473	0.521844125707582, 0.564823215462186	chr1:155023761-155035234, chr1:155023761-155035234
ADAMTS1	ENST00000517777	0.850203253533594	chr21:28213395-28215337
ADAMTS14	ENST00000373207	0.768293210070768	chr10:72432558-72522197
ADAP1	ENST00000453823	-0.564893552303391	chr7:940169-967150
ADAP1	ENST00000454383, ENST00000481406	0.734573333400574, 0.79125576036011	chr7:939778-974816, chr7:943593-944775
ADAR	ENST00000492630	-0.766414137178074	chr1:154557109-154557894
ADAR	ENST00000530954	0.804456800467507	chr1:154558122-154560756
ADARB2	ENST00000381305	0.552381046403338	chr10:1229090-1246325
ADAT3	ENST00000602400	0.574804770574089	chr19:1905416-1913444
ADCK1	ENST00000238561	0.511053195970404	chr14:78266425-78400297
ADCK2	ENST00000473512	0.624939924668328	chr7:140378954-140394881
ADCY2	ENST00000498598	0.825657946495725	chr5:7414776-7658319
ADCY4	ENST00000556932	0.551190200272481	chr14:24795029-24798674
ADCY5	ENST00000478092	0.668853207084391	chr3:123003292-123005958
ADCY6	ENST00000552090	0.646279846438363	chr12:49167725-49170267
ADCY7	ENST00000566433	-0.513480194314396	chr16:50300461-50344434
ADCY7	ENST00000567277	0.643792221313768	chr16:50321987-50344440
ADCYAP1	ENST00000269200	-0.68035945271732	chr18:907551-909671
ADD1	ENST00000355842	-0.520625855378845	chr4:2845876-2931789
ADD3	ENST00000277900, ENST00000488837	-0.725940566148221, -0.544462422752604	chr10:111767721-111895323, chr10:111881612-111883926
ADD3	ENST00000484622	0.528896931419684	chr10:111767965-111877117
ADH5	ENST00000512659	-0.71303407998888	chr4:99996063-100009853
ADH5	ENST00000503130	0.709197515960591	chr4:99997442-100006367
ADHFE1	ENST00000379385, ENST00000466739	-0.692090551443056, -0.538313474337225	chr8:67344717-67365969, chr8:67371758-67380899
ADORA1	ENST00000472535	-0.918864556585848	chr1:203119759-203135877
ADORA1	ENST00000337894	0.599900934265669	chr1:203096835-203136533
ADORA3	ENST00000414219	-0.747920409531597	chr1:112025969-112032284
ADRA2C	ENST00000509482	0.511870113820556	chr4:3768074-3770218
ADSSL1	ENST00000553580	0.547270198915738	chr14:105208279-105211300
AEBP1	ENST00000434445	0.835203132854547	chr7:44149862-44151221
AES	ENST00000585557, ENST00000586839	-0.542383231025937, -0.502574424348714	chr19:3054020-3062408, chr19:3053588-3061402
AFAP1	ENST00000420658	0.61679806467586	chr4:7760441-7941653
AFAP1L2	ENST00000486300	0.740979485753553	chr10:116060274-116064892
AFF4	ENST00000425658	0.641366502600579	chr5:132232895-132269930
AFG3L1P	ENST00000458301	0.81034166638603	chr16:90046652-90063031
AFTPH	ENST00000238855	-0.815710068013541	chr2:64751464-64820131
AGAP1	ENST00000428334	0.786155225493099	chr2:236653407-237033319
AGAP9	ENST00000453919	0.575592213338069	chr10:48189611-48237508
AGFG1	ENST00000310078, ENST00000409979	-0.559471385864559, -0.735921668002292	chr2:228336877-228425930, chr2:228336867-228419275
AGFG1	ENST00000409171	0.561026614421776	chr2:228337087-228419261
AGFG2	ENST00000430857	-0.565406022726038	chr7:100136833-100160497
AGO2	ENST00000520628	0.722989003734192	chr8:141542192-141542805
AGPAT2	ENST00000538402	0.635436099936579	chr9:139567601-139581848
AGPAT3	ENST00000484865	-0.515690580459737	chr21:45391283-45401293
AGPAT5	ENST00000518327	-0.702331719369854	chr8:6566213-6615216
AGRN	ENST00000466223	0.503263472567737	chr1:982580-983245
AGTPBP1	ENST00000376109, ENST00000489265	-0.66304743867771, -0.766870417975816	chr9:88161585-88356944, chr9:88168787-88193940
AHCYL1	ENST00000393614	0.531506731998556	chr1:110546754-110564319
AHCYL2	ENST00000325006	-0.524136900905214	chr7:128864863-129070052
AHSA1	ENST00000556866	-0.713357122282772	chr14:77926011-77931033
AIDA	ENST00000340020	-0.547787573687373	chr1:222841354-222885866
AIFM2	ENST00000482166	0.619369633760621	chr10:71874530-71878107
AIG1	ENST00000357847	-0.547466161649037	chr6:143382012-143661441
AIG1	ENST00000367601	0.563724393852914	chr6:143381632-143654493
AK1	ENST00000223836	-0.828800405272264	chr9:130630279-130635823
AK2	ENST00000482191, ENST00000548033	-0.797810165465285, -0.544345082764037	chr1:33476119-33477958, chr1:33476078-33502441
AK5	ENST00000465146, ENST00000478255, ENST00000527263, ENST00000530826	-0.670370500192786, -0.946144517468809, -0.563463260675643, -0.941425112710769	chr1:77806089-77883534, chr1:77997791-78024416, chr1:77883377-78024414, chr1:77837062-78001570
AKAP1	ENST00000570423, ENST00000571629, ENST00000575032, ENST00000575322	0.520995817919046, 0.588545415919508, 0.850023963669787, 0.714704900657687	chr17:55163077-55182846, chr17:55163074-55197736, chr17:55191849-55198705, chr17:55162452-55183384
AKAP12	ENST00000359755	-0.732871136321857	chr6:151662820-151677908
AKAP5	ENST00000394718	-0.516264813862927	chr14:64932216-64941221
AKAP6	ENST00000556540	-0.637902158887223	chr14:33202467-33243035
AKAP8L	ENST00000595087, ENST00000595465, ENST00000596195	0.591006081493935, 0.77269683005043, 0.934594623008895	chr19:15508330-15509214, chr19:15490860-15529837, chr19:15512255-15529799
AKAP9	ENST00000356239, ENST00000394534	-0.516206992085258, -0.564902413546124	chr7:91570180-91739987, chr7:91699451-91738375
AKR1A1	ENST00000481885	-0.612878610036541	chr1:46016738-46033697
AKR1A1	ENST00000497973	0.789082514684382	chr1:46032540-46035721
AKR7L	ENST00000429712	0.501240293197661	chr1:19593596-19600688
AKT1	ENST00000554826	-0.670558364529002	chr14:105240127-105243031
AKTIP	ENST00000394657	-0.789799471849018	chr16:53524951-53537163
AKTIP	ENST00000563928	0.798853571684267	chr16:53528482-53535681
ALAD	ENST00000468504	0.871923725403003	chr9:116152070-116163538
ALCAM	ENST00000306107	-0.747506630200403	chr3:105085752-105295744
ALCAM	ENST00000486979	0.818648827598804	chr3:105232168-105293396
ALDH16A1	ENST00000594549	0.531328375365752	chr19:49971549-49973846
ALDH18A1	ENST00000371221	-0.634935278730553	chr10:97365701-97416463
ALDH18A1	ENST00000485428	0.607587405322706	chr10:97371012-97376454
ALDH1A3	ENST00000561338	0.753435885710189	chr15:101417918-101433192
ALDH1L1	ENST00000462808	-0.90135924738035	chr3:125824703-125829131
ALDH2	ENST00000261733	-0.80953975160166	chr12:112204725-112247782
ALDH2	ENST00000416293	0.787785008521288	chr12:112204690-112247442
ALDH3A2	ENST00000582991	-0.703330189344821	chr17:19552035-19579430
ALDH4A1	ENST00000290597	-0.602084399856354	chr1:19197925-19229047
ALDH5A1	ENST00000546278	0.624128781276026	chr6:24495079-24534474
ALDH6A1	ENST00000553458	-0.535768387576331	chr14:74523552-74551196
ALDH7A1	ENST00000413020	-0.647193654862659	chr5:125900205-125930910
ALDOA	ENST00000566146, ENST00000567555	0.56042350876777, 0.536145038246698	chr16:30080157-30080849, chr16:30077082-30078942
ALDOC	ENST00000581807	-0.852644514916241	chr17:26901731-26903912
ALG1	ENST00000586840	-0.6382005537622	chr16:5121822-5127470
ALG12	ENST00000330817	0.675144485254402	chr22:50293876-50312106
ALG13	ENST00000468657, ENST00000485371	0.596238481272836, 0.523719064824227	chrX:110924463-110931329, chrX:110995973-111003032
ALG5	ENST00000239891	-0.515727785676078	chr13:37523966-37573504
ALKBH2	ENST00000536242	-0.763828095528278	chr12:109527841-109531274
ALKBH3	ENST00000530754	0.725860034811446	chr11:43904631-43923264
ALKBH6	ENST00000590666	-0.845161578968974	chr19:36502081-36505115
ALKBH6	ENST00000466196, ENST00000497999	0.605637213576116, 0.780645174875018	chr19:36501639-36505115, chr19:36500183-36505092
ALOX12P2	ENST00000572215	0.550905359794375	chr17:6799494-6800125
ALPL	ENST00000374830, ENST00000374840	0.672741600215325, 0.591513738899412	chr1:21896795-21904224, chr1:21835864-21904905
ALYREF	ENST00000504015	0.523473996397093	chr17:79846216-79846863
AMACR	ENST00000382085	0.511986062994945	chr5:33988411-34008133
AMDHD2	ENST00000563453, ENST00000566947	0.528772150724977, 0.717485972422238	chr16:2578703-2579533, chr16:2577879-2578490
AMIGO1	ENST00000369862	0.516655536426519	chr1:110049689-110052360
AMN1	ENST00000281471	-0.701967328030234	chr12:31824070-31882108
AMOT	ENST00000371959	-0.597312194456888	chrX:112018104-112066354
AMOTL2	ENST00000422605	0.508018448094506	chr3:134074718-134093289
AMPD2	ENST00000476688, ENST00000529299	0.848001998277897, 0.716127788358005	chr1:110171831-110174190, chr1:110170390-110171157
AMPD3	ENST00000529834	0.508376766502592	chr11:10476953-10527359
AMPH	ENST00000325590	-0.672202327012633	chr7:38423304-38671020
AMT	ENST00000476127	-0.59286840684819	chr3:49454832-49457451
AMT	ENST00000498571	0.517633221115621	chr3:49459173-49459881
AMY2B	ENST00000361355	-0.594674124513619	chr1:104097321-104122151
AMZ2	ENST00000584350, ENST00000584836	-0.67429862109546, -0.766038227629396	chr17:66246586-66253294, chr17:66246423-66251958
AMZ2P1	ENST00000565833	-0.603843391524051	chr17:62964339-62969635
ANAPC10	ENST00000513054	-0.511380196658286	chr4:145916607-146019332
ANAPC11	ENST00000572639, ENST00000578544, ENST00000583839	0.876383285439211, 0.827423095391343, 0.818397555272456	chr17:79849522-79858131, chr17:79851430-79857980, chr17:79849938-79858130
ANAPC15	ENST00000545333	0.573275131016064	chr11:71821256-71823497
ANAPC5	ENST00000261819	-0.529283150350182	chr12:121746159-121790265
ANAPC5	ENST00000539079, ENST00000541887	0.914645841314281, 0.807963138745189	chr12:121746159-121775196, chr12:121746159-121790191
ANAPC7	ENST00000455511	-0.563570985980833	chr12:110810704-110841535
ANAPC7	ENST00000481473, ENST00000552170	0.671154804609554, 0.825285880348213	chr12:110811282-110816956, chr12:110824219-110841469
ANGEL1	ENST00000555079	0.599886994373613	chr14:77257013-77272858
ANK2	ENST00000508613	-0.554772578858162	chr4:114038148-114158146
ANK2	ENST00000394537	0.532874840278649	chr4:113970831-114303268
ANK3	ENST00000503366	0.781215707569775	chr10:61789554-62332421
ANKFY1	ENST00000572412, ENST00000573722	0.554255376481529, 0.572737720845023	chr17:4071129-4167251, chr17:4088158-4094630
ANKHD1	ENST00000412116, ENST00000506930	0.557121118123474, 0.696288353857318	chr5:139862164-139903700, chr5:139884353-139889254
ANKHD1-EIF4EBP3	ENST00000437495	0.634743691071525	chr5:139908498-139929154
ANKLE2	ENST00000546061	0.553836990462728	chr12:133319824-133325613
ANKMY1	ENST00000391988	0.608294153047461	chr2:241439960-241459944
ANKMY2	ENST00000453623	0.666610727208651	chr7:16664666-16685287
ANKRD10	ENST00000460846	0.659959737432642	chr13:111557369-111567150
ANKRD10-IT1	ENST00000426991	-0.609141432281686	chr13:111547405-111551519
ANKRD11	ENST00000564553, ENST00000567699	-0.937726180265332, -0.912283349535914	chr16:89357379-89379844, chr16:89367917-89383486
ANKRD13A	ENST00000553251	-0.520981420480814	chr12:110465703-110477233
ANKRD13A	ENST00000551491	0.544144705183005	chr12:110467355-110475457
ANKRD13C	ENST00000370944	-0.641293208621391	chr1:70726270-70820405
ANKRD13D	ENST00000308440, ENST00000514166, ENST00000515828	0.540343993730773, 0.604152139421916, 0.545487829718894	chr11:67056818-67069954, chr11:67056872-67069956, chr11:67068246-67069955
ANKRD16	ENST00000492368	0.68583794231112	chr10:5924665-5929933
ANKRD17	ENST00000510127	0.711922055023931	chr4:73943085-73946527
ANKRD24	ENST00000597689	-0.729354442252765	chr19:4186417-4217763
ANKRD40	ENST00000513072	0.900985390383593	chr17:48776937-48778459
ANKRD46	ENST00000335659	-0.538093155123532	chr8:101532999-101571987
ANKRD50	ENST00000504087	-0.507028073676449	chr4:125585206-125633887
ANKRD54	ENST00000413497, ENST00000464849	0.758818383645178, 0.671993096308265	chr22:38228999-38240283, chr22:38228682-38236241
ANKRD6	ENST00000518253	-0.67039910490719	chr6:90312711-90341196
ANKS1B	ENST00000550693	-0.513767062579363	chr12:99137751-99548524
ANKS1B	ENST00000546568	0.525942675640172	chr12:99139516-99548270
ANKS6	ENST00000471846	-0.616211067574135	chr9:101552192-101558821
ANKZF1	ENST00000323348	-0.53850142515143	chr2:220094478-220101391
ANKZF1	ENST00000409849	0.532341622261693	chr2:220094508-220101391
ANLN	ENST00000452877	-0.646809550973841	chr7:36446141-36455494
ANLN	ENST00000441696	0.761619586378396	chr7:36446011-36455392
ANO4	ENST00000548940	0.784375036653781	chr12:101436157-101480591
ANP32E	ENST00000314136, ENST00000369115, ENST00000534220	-0.74841866245225, -0.627043865345342, -0.832784194538525	chr1:150190716-150208504, chr1:150192762-150208447, chr1:150198939-150208331
ANXA11	ENST00000437799, ENST00000463340	0.827455515541987, 0.82657510079369	chr10:81928835-81932777, chr10:81915343-81917774
ANXA5	ENST00000296511, ENST00000509016	-0.642023434157333, -0.72735441229281	chr4:122589109-122618268, chr4:122599608-122618147
ANXA6	ENST00000517677, ENST00000523714	-0.586187007728204, -0.552323137987392	chr5:150509020-150537326, chr5:150480669-150521201
ANXA7	ENST00000394847	0.856619343519462	chr10:75156277-75168165
AP1AR	ENST00000309703, ENST00000510527	-0.518427444847436, -0.515013228991008	chr4:113152988-113190833, chr4:113152895-113186475
AP1B1	ENST00000357586	-0.690947786133225	chr22:29723670-29784572
AP1G2	ENST00000465445, ENST00000554977, ENST00000554982, ENST00000555118	0.670804605600123, 0.66925846753761, 0.703649852069394, 0.925677183977076	chr14:24028820-24036533, chr14:24032827-24034008, chr14:24031395-24033062, chr14:24031577-24033000
AP1M1	ENST00000541844, ENST00000586957	-0.81844065468888, -0.597141620281219	chr19:16308664-16345722, chr19:16314273-16317305
AP1M1	ENST00000429941, ENST00000591966	0.890811856400815, 0.576720670643167	chr19:16308721-16345595, chr19:16319660-16338445
AP2A2	ENST00000524952	0.915055863095636	chr11:985537-988827
AP2B1	ENST00000545922	0.609065095033124	chr17:33948293-34050939
AP2M1	ENST00000455925, ENST00000490151	-0.524050221898599, -0.569115368108601	chr3:183892736-183896910, chr3:183897851-183899581
AP2M1	ENST00000476434, ENST00000480260	0.789027206406906, 0.594832351449671	chr3:183898982-183899868, chr3:183899406-183900091
AP3B2	ENST00000538592	0.582074192785771	chr15:83331621-83332336
AP3D1	ENST00000345016	0.808032344166416	chr19:2100994-2151565
AP3M2	ENST00000521280	0.590663997647952	chr8:42010591-42026529
AP3S1	ENST00000506430	-0.544291621493931	chr5:115177654-115249154
AP4M1	ENST00000445295	0.554621665226814	chr7:99702958-99704767
AP4S1	ENST00000313566, ENST00000542754	-0.603447284546448, -0.772358856574905	chr14:31494682-31562241, chr14:31494671-31562818
AP5Z1	ENST00000490487	0.670528134247796	chr7:4829467-4831358
APBA2	ENST00000558358	0.676372758277286	chr15:29336526-29346878
APBB1	ENST00000532020, ENST00000609331	-0.700155663918771, -0.64728013211319	chr11:6424548-6440319, chr11:6416659-6425894
APBB1	ENST00000608655	0.585159561705191	chr11:6416354-6426073
APBB2	ENST00000506999	0.601760910139148	chr4:41035306-41216586
APC	ENST00000506342	0.802467829463223	chr5:112154649-112157689
APEH	ENST00000447541, ENST00000469362	0.682629733125785, 0.558075332948082	chr3:49713126-49716368, chr3:49716343-49720378
APEX1	ENST00000398030, ENST00000553681, ENST00000555839, ENST00000557181, ENST00000557344	-0.597809893062723, -0.562306946524888, -0.633894614793913, -0.89305046231087, -0.52474082965176	chr14:20923384-20925926, chr14:20923359-20925501, chr14:20923397-20925525, chr14:20923385-20924903, chr14:20923384-20925019
API5	ENST00000378852	-0.511018652420328	chr11:43333552-43366079
APITD1-CORT	ENST00000465026	-0.786631968546662	chr1:10491314-10511716
APLNR	ENST00000257254	0.705610286245322	chr11:57001050-57004709
APLP1	ENST00000587274, ENST00000589743, ENST00000590926	0.733983442960503, 0.686976896296808, 0.831611190228861	chr19:36365409-36370653, chr19:36361085-36362898, chr19:36369426-36370092
APLP2	ENST00000345598	0.634049182038705	chr11:129939810-130013574
APOC1	ENST00000589078, ENST00000592535	-0.857904122114815, -0.523703230774479	chr19:45418096-45419549, chr19:45417811-45422466
APOD	ENST00000421243, ENST00000458447	0.509444574229408, 0.602056383062564	chr3:195295778-195310811, chr3:195295623-195310825
APOE	ENST00000252486, ENST00000446996	-0.513347954094815, -0.830734679877578	chr19:45409010-45412650, chr19:45409047-45412201
APOL1	ENST00000397278	0.501358428160806	chr22:36649055-36663571
APOL2	ENST00000451256	0.734343313121533	chr22:36623387-36635573
APOLD1	ENST00000326765	0.622646606626423	chr12:12878864-12944316
APP	ENST00000359726	-0.611523153387944	chr21:27252861-27543138
APP	ENST00000439274, ENST00000466453, ENST00000474136	0.643577410669837, 0.595645327789097, 0.794696867500348	chr21:27253642-27542972, chr21:27484301-27541747, chr21:27381910-27543064
APPL1	ENST00000288266	-0.561806589484703	chr3:57261764-57307496
AQP4	ENST00000383168, ENST00000383170, ENST00000440832	-0.749102170654588, -0.658974264905181, -0.620842564202541	chr18:24432001-24445782, chr18:24441217-24445735, chr18:24436174-24443154
ARAF	ENST00000489496	0.517840875228811	chrX:47422450-47424632
ARAP1	ENST00000393605, ENST00000427971, ENST00000429686, ENST00000544721	-0.619854143512932, -0.784669949207278, -0.536423297672886, -0.589343556071547	chr11:72396119-72424196, chr11:72408135-72414256, chr11:72396632-72433073, chr11:72396652-72399933
ARC	ENST00000581404	0.706754956417777	chr8:143693425-143694063
ARF1	ENST00000497165	-0.64778417888379	chr1:228275816-228285644
ARF1	ENST00000470558, ENST00000477821	0.630798193788061, 0.839605758638943	chr1:228270489-228285889, chr1:228270427-228286877
ARF3	ENST00000541967	-0.73363321978609	chr12:49334876-49350988
ARF4	ENST00000463880	-0.751549755032053	chr3:57561349-57583235
ARFGAP1	ENST00000549076	0.531241145730718	chr20:61919007-61920482
ARFGAP2	ENST00000319543	-0.742758999499914	chr11:47186831-47198424
ARFGAP2	ENST00000530596	0.818585642951273	chr11:47195331-47198419
ARGLU1	ENST00000360629, ENST00000472226	-0.578652287777077, -0.537604365610225	chr13:107209453-107219971, chr13:107195820-107210043
ARHGAP12	ENST00000454919	-0.548631174571338	chr10:32109371-32143108
ARHGAP20	ENST00000260283	-0.532145250833074	chr11:110447765-110583451
ARHGAP21	ENST00000486374	-0.64019553297432	chr10:24872542-24910298
ARHGAP22	ENST00000471013	0.645935024230789	chr10:49661399-49813133
ARHGAP23	ENST00000548703	-0.672812867791291	chr17:36646701-36666296
ARHGAP23	ENST00000437668	0.565196289157295	chr17:36584729-36666372
ARHGAP33	ENST00000378944, ENST00000586918	0.526176540518118, 0.614351489322725	chr19:36266416-36279724, chr19:36273526-36273814
ARHGAP5	ENST00000396582	-0.655606398350432	chr14:32546279-32627454
ARHGDIA	ENST00000580033, ENST00000580685, ENST00000583868	-0.973319638691339, -0.923991695633691, -0.58300896714549	chr17:79826797-79829201, chr17:79826241-79827882, chr17:79826506-79829213
ARHGDIA	ENST00000541078, ENST00000584461	0.527943137462306, 0.539324744090195	chr17:79826215-79828850, chr17:79826135-79829205
ARHGDIB	ENST00000539131	0.750049874211061	chr12:15095303-15101830
ARHGEF1	ENST00000595723, ENST00000598444, ENST00000600274	0.664142945976472, 0.612364408655709, 0.508146246891784	chr19:42406947-42410713, chr19:42409951-42410487, chr19:42387249-42411606
ARHGEF10	ENST00000521927	0.565121112324087	chr8:1891819-1905371
ARHGEF10L	ENST00000482359	-0.550893398734544	chr1:17960751-17964498
ARHGEF17	ENST00000537198, ENST00000543530	0.502453710392267, 0.596792190589295	chr11:73067521-73068137, chr11:73076269-73078988
ARHGEF2	ENST00000609707	-0.535579382989	chr1:155935114-155939520
ARHGEF2	ENST00000368315	0.837207143115218	chr1:155916629-155942111
ARHGEF25	ENST00000466399	-0.63868530952652	chr12:58008275-58009676
ARHGEF25	ENST00000471370, ENST00000477314	0.641912433591359, 0.789146737587662	chr12:58007776-58011000, chr12:58010165-58013162
ARHGEF26-AS1	ENST00000480639	-0.508725199706548	chr3:153744267-153839052
ARHGEF3	ENST00000496106	0.840041272461497	chr3:56763014-56950499
ARHGEF37	ENST00000509831	-0.660377599392981	chr5:149006459-149011599
ARHGEF4	ENST00000326016, ENST00000532720	-0.554183406396992, -0.521515413553284	chr2:131674223-131804826, chr2:131798849-131803131
ARHGEF4	ENST00000525839	0.534628588688255	chr2:131675003-131804824
ARHGEF7	ENST00000426073	-0.524240762067933	chr13:111839200-111958084
ARHGEF9	ENST00000374870, ENST00000374878	-0.723857879831556, -0.737725493306484	chrX:62854855-62975031, chrX:62854846-63005413
ARID1A	ENST00000374152	0.620740458888372	chr1:27055870-27107247
ARID4A	ENST00000355431	-0.645824489023214	chr14:58765102-58840451
ARID4B	ENST00000264183	-0.659453998636125	chr1:235330209-235491532
ARIH1	ENST00000564062	-0.644448874432548	chr15:72766985-72855841
ARIH2	ENST00000487891	-0.628413206637954	chr3:49020142-49020855
ARL16	ENST00000397498, ENST00000576135	-0.731625486566782, -0.645405524310056	chr17:79648203-79650954, chr17:79648521-79650698
ARL16	ENST00000570561, ENST00000573392	0.527495115324364, 0.848979320425702	chr17:79648495-79650689, chr17:79648230-79650696
ARL17B	ENST00000450673	0.514964894073459	chr17:44416762-44439130
ARL2	ENST00000533729	0.515756852398601	chr11:64781663-64789632
ARL2BP	ENST00000565794	0.82628350109892	chr16:57279170-57280053
ARL5A	ENST00000295087, ENST00000428992	-0.504940833261929, -0.705268256747415	chr2:152655315-152685002, chr2:152659616-152684982
ARL5A	ENST00000487723	0.60852891151945	chr2:152683993-152684979
ARL6IP4	ENST00000315580, ENST00000539576	-0.617995753319203, -0.564730313903879	chr12:123464606-123467456, chr12:123465228-123467453
ARL8A	ENST00000491358	0.589005773775512	chr1:202103510-202104736
ARMC10	ENST00000323716	-0.519143897197491	chr7:102715327-102740205
ARMC6	ENST00000535478, ENST00000535795	0.789158380553856, 0.788031932031788	chr19:19165039-19168763, chr19:19165117-19168944
ARMC8	ENST00000470842	0.789738567451307	chr3:137942230-137947893
ARMCX2	ENST00000328766, ENST00000413506, ENST00000458024, ENST00000496581	0.530725157726591, 0.665472983803183, 0.629600301348093, 0.776460312788021	chrX:100910266-100914829, chrX:100912072-100914819, chrX:100912296-100914816, chrX:100912652-100914818
ARMCX3	ENST00000477980, ENST00000537169	-0.523227453193748, -0.521506195985827	chrX:100878164-100879522, chrX:100878350-100882831
ARNTL	ENST00000396441	-0.673402736786963	chr11:13299324-13408808
ARPC1A	ENST00000463009	-0.634436052831067	chr7:98956288-98963837
ARPC2	ENST00000315717	-0.513681721600201	chr2:219081816-219119071
ARPC2	ENST00000456575	0.969076692371625	chr2:219110148-219118846
ARPC3	ENST00000228825	-0.563698864748483	chr12:110872629-110888212
ARPC4	ENST00000417500	0.591918402417627	chr3:9834765-9848120
ARPC4-TTLL3	ENST00000453882	-0.591813541261567	chr3:9839341-9854722
ARPC4-TTLL3	ENST00000418163	0.843123246309526	chr3:9834765-9854755
ARPC5	ENST00000359856	-0.52438917884609	chr1:183595351-183604861
ARPP19	ENST00000566423	-0.82702281739623	chr15:52839241-52861436
ARPP21	ENST00000337271, ENST00000432450, ENST00000473138	-0.804582782655955, -0.567712073543751, -0.675275554163995	chr3:35681877-35835880, chr3:35721135-35725350, chr3:35822943-35835292
ARPP21	ENST00000457165	0.595149765984928	chr3:35763127-35835951
ARRB1	ENST00000393505	-0.53516706785065	chr11:74976481-75062873
ARRB1	ENST00000529741	0.67968133517629	chr11:74983829-74987955
ARRB2	ENST00000412477, ENST00000572497	0.535344907885297, 0.510229513180316	chr17:4613987-4624791, chr17:4613985-4619810
ARRDC1	ENST00000468983, ENST00000471125	0.813546576674064, 0.617554153262993	chr9:140507732-140508222, chr9:140500192-140508818
ARRDC3	ENST00000507075	-0.629421692110971	chr5:90672375-90678692
ARRDC4	ENST00000538249	0.665685614853692	chr15:98462783-98515305
ARSA	ENST00000356098, ENST00000610191	0.635371105968124, 0.664391116059809	chr22:51063445-51066598, chr22:51061181-51061754
ASAH1	ENST00000262097	-0.552216719299516	chr8:17913933-17941879
ASAH1	ENST00000314146	0.534667596949054	chr8:17914706-17942494
ASAH2B	ENST00000374007	-0.53292111541392	chr10:52499077-52516948
ASB1	ENST00000463352	-0.523999780612008	chr2:239335382-239353016
ASH2L	ENST00000343823	-0.617503581023166	chr8:37962759-37997483
ASIC3	ENST00000349064	0.548471376925336	chr7:150745774-150749840
ASIC4	ENST00000473709	0.602405085424528	chr2:220381962-220397753
ASL	ENST00000380839	-0.535434456937933	chr7:65540852-65558131
ASNS	ENST00000422745, ENST00000455086	-0.627796636827136, -0.855961426355364	chr7:97481457-97501779, chr7:97481463-97501706
ASPDH	ENST00000601207	-0.502691967686993	chr19:51014988-51017881
ASPH	ENST00000519678	-0.534131682372162	chr8:62538699-62559431
ASPHD1	ENST00000563177	0.610886458923211	chr16:29911695-29917208
ASRGL1	ENST00000301776	-0.696210959384339	chr11:62104924-62160878
ASTE1	ENST00000264992	0.534160365014529	chr3:130732718-130745646
ASTN1	ENST00000424564	0.608369260064636	chr1:176837948-177133819
ASTN2	ENST00000361477	0.651195528432701	chr9:119187868-120177317
ATAD3A	ENST00000339113	0.672078423958675	chr1:1447909-1470065
ATF2	ENST00000435231	0.600964648198871	chr2:175976374-176032896
ATF4P3	ENST00000433309	-0.608662704481331	chr17:74221831-74222887
ATF4P4	ENST00000438498	-0.560545091677802	chr11:113661039-113662088
ATF6B	ENST00000495579	0.700545646259887	chr6:32088218-32095999
ATF7	ENST00000588232	-0.556260714015965	chr12:53928323-54020147
ATF7IP	ENST00000536444	-0.535076698607191	chr12:14518662-14651473
ATG13	ENST00000524625	-0.672364993436857	chr11:46639126-46696070
ATG13	ENST00000525009, ENST00000530942, ENST00000531933	0.818374666946826, 0.656868395533362, 0.619932712714263	chr11:46685549-46690991, chr11:46639127-46651578, chr11:46680971-46694323
ATG16L2	ENST00000541367	-0.619744384054611	chr11:72533385-72540657
ATG16L2	ENST00000540222	0.899965739380299	chr11:72533483-72540643
ATG3	ENST00000496423	-0.832107385495767	chr3:112256581-112280499
ATG4B	ENST00000428861, ENST00000482507	0.559380368041399, 0.751481554084061	chr2:242606010-242610781, chr2:242577112-242612046
ATG4D	ENST00000587256, ENST00000588972	0.575816170880944, 0.789344474077034	chr19:10655795-10662797, chr19:10659704-10663841
ATG5	ENST00000369070	0.600094539376001	chr6:106632350-106773666
ATG7	ENST00000446110	0.569706142233828	chr3:11406132-11551813
ATG9B	ENST00000404733	0.505844957720273	chr7:150710382-150711392
ATL1	ENST00000555266	-0.653072953491975	chr14:51081096-51094869
ATL1	ENST00000556067, ENST00000556478, ENST00000557735	0.6241915157805, 0.714588687921615, 0.693241688788146	chr14:51094883-51099038, chr14:50999226-51054654, chr14:51027004-51057766
ATL2	ENST00000539122	0.565198802164169	chr2:38522955-38604415
ATN1	ENST00000537488	0.733291285237695	chr12:7048269-7051220
ATP11A	ENST00000471555	0.857061539860625	chr13:113496622-113540427
ATP13A1	ENST00000474955	0.607709585255696	chr19:19766352-19770553
ATP13A2	ENST00000502418	0.651802316098516	chr1:17312475-17316498
ATP13A4-AS1	ENST00000431512	-0.672469688599424	chr3:193271001-193272877
ATP1A1	ENST00000295598	-0.781078043308896	chr1:116915881-116947396
ATP1A1	ENST00000369496, ENST00000491156	0.786790317735756, 0.554391853771611	chr1:116925991-116947394, chr1:116931348-116932562
ATP1A2	ENST00000361216, ENST00000459972, ENST00000468587	-0.671671806895758, -0.537267969759045, -0.573906738812283	chr1:160085562-160113381, chr1:160109748-160111567, chr1:160093747-160095332
ATP1A2	ENST00000472488	0.729990492433942	chr1:160085548-160106992
ATP1A3	ENST00000302102, ENST00000465007	-0.595898279029513, -0.938985191774774	chr19:42470733-42498379, chr19:42492356-42492709
ATP1A3	ENST00000543770, ENST00000602133	0.644179351448937, 0.610989245803994	chr19:42470772-42497619, chr19:42470933-42498231
ATP1B1	ENST00000367816	-0.510928977799635	chr1:169074934-169101960
ATP1B3	ENST00000462082	-0.638789347017962	chr3:141595696-141645024
ATP1B3	ENST00000484727	0.71673526323517	chr3:141640375-141644827
ATP2A2	ENST00000308664	-0.64080984060748	chr12:110718920-110788895
ATP2A2	ENST00000548169, ENST00000553144	0.562426920190378, 0.645997984265075	chr12:110729853-110784426, chr12:110784005-110788178
ATP2B2	ENST00000352432	-0.56992236157028	chr3:10365706-10491297
ATP2B3	ENST00000349466, ENST00000496610	0.536407725842398, 0.679436034254542	chrX:152783133-152846047, chrX:152835105-152846027
ATP2B4	ENST00000356729, ENST00000367219	0.576948887060789, 0.784858834191686	chr1:203693090-203702760, chr1:203595927-203713207
ATP5A1	ENST00000589252	-0.84701411984293	chr18:43667392-43678261
ATP5A1	ENST00000587902, ENST00000590665, ENST00000592364	0.542703389848892, 0.775133857248564, 0.985897706599734	chr18:43664392-43666550, chr18:43664115-43678262, chr18:43666092-43678251
ATP5B	ENST00000547250, ENST00000550162, ENST00000552104	0.514076252868953, 0.69373698993617, 0.901658531760478	chr12:57032889-57037717, chr12:57033742-57036962, chr12:57032151-57039768
ATP5C1	ENST00000356708, ENST00000460820	-0.703454106297368, -0.749940794588353	chr10:7830091-7849778, chr10:7830146-7844374
ATP5C1	ENST00000335698, ENST00000541227	0.645881931710916, 0.721061502599964	chr10:7830139-7849778, chr10:7830139-7844838
ATP5D	ENST00000591660	0.843809336713857	chr19:1241818-1244785
ATP5E	ENST00000395659	0.829201105303924	chr20:57603732-57607400
ATP5F1	ENST00000464154	0.624016690529004	chr1:111992303-111999370
ATP5G1	ENST00000506855	0.610309316689341	chr17:46970178-46973233
ATP5G2	ENST00000549748, ENST00000552242	0.530208626813418, 0.581148578062684	chr12:54059022-54069866, chr12:54058954-54071192
ATP5G3	ENST00000284727	-0.612483580034218	chr2:176040985-176049335
ATP5G3	ENST00000472782	0.616731946965545	chr2:176044372-176046423
ATP5I	ENST00000515116	0.511003927049187	chr4:666282-667312
ATP5J	ENST00000284971	-0.739057877916413	chr21:27096790-27107283
ATP5J2	ENST00000359832, ENST00000394186	-0.597586957919145, -0.646708334143895	chr7:99055817-99063787, chr7:99055931-99063784
ATP5L	ENST00000300688	-0.637176059416882	chr11:118271868-118280560
ATP5L	ENST00000524422	0.70991514760216	chr11:118272346-118302211
ATP5O	ENST00000484627	0.642100676304517	chr21:35284670-35288028
ATP5S	ENST00000557421	0.664239766710049	chr14:50779047-50792446
ATP5SL	ENST00000438807	-0.543500496920543	chr19:41937222-41945815
ATP5SL	ENST00000594660	0.71710351246766	chr19:41937653-41942344
ATP6AP2	ENST00000378438, ENST00000423649	-0.766310324827824, -0.788908624715303	chrX:40440159-40465889, chrX:40440262-40464861
ATP6V0A1	ENST00000264649, ENST00000343619, ENST00000587824	-0.511482408441262, -0.620243779262666, -0.610446455720437	chr17:40610897-40674600, chr17:40610905-40674629, chr17:40611086-40622205
ATP6V0A1	ENST00000585828, ENST00000587797, ENST00000589759	0.532511797850203, 0.893709008475775, 0.568554817611079	chr17:40659352-40674600, chr17:40672352-40674595, chr17:40633303-40642626
ATP6V0B	ENST00000461670	-0.611722018483611	chr1:44440631-44442297
ATP6V0B	ENST00000236067	0.581953561391651	chr1:44440619-44443961
ATP6V0C	ENST00000568562	0.934016262453964	chr16:2563976-2569680
ATP6V0D1	ENST00000561658, ENST00000568101	0.693481337923681, 0.921298325665195	chr16:67486146-67515060, chr16:67477002-67493122
ATP6V1A	ENST00000470455	0.902907619927545	chr3:113465883-113528544
ATP6V1D	ENST00000555723	-0.519309355918683	chr14:67805271-67819654
ATP6V1E1	ENST00000399798	-0.715743670962276	chr22:18075174-18111515
ATP6V1E2	ENST00000524188	-0.501446248059663	chr2:46755016-46768722
ATP6V1G2	ENST00000481998, ENST00000483251	-0.590557401988962, -0.510381908487708	chr6:31513532-31514370, chr6:31513014-31514625
ATP6V1G2-DDX39B	ENST00000480131	-0.523699305735414	chr6:31508190-31514385
ATP6V1H	ENST00000396774	-0.532714811125941	chr8:54628290-54755602
ATP6V1H	ENST00000521377, ENST00000523899	0.5594767016527, 0.528947215211115	chr8:54727234-54745749, chr8:54628242-54682248
ATP9A	ENST00000402822	0.645190229920175	chr20:50217401-50384908
ATPAF1	ENST00000534216	-0.540047736476981	chr1:47101305-47124399
ATPAF2	ENST00000581698	-0.743470690655833	chr17:17921577-17927985
ATR	ENST00000515107	-0.558179688399271	chr3:142168159-142176600
ATRAID	ENST00000380171	-0.508142255630866	chr2:27434894-27440024
ATRAID	ENST00000491220	0.665848769516442	chr2:27436062-27438282
ATRN	ENST00000446916	0.662900565983256	chr20:3451754-3596594
ATRNL1	ENST00000423111, ENST00000529665	-0.635424559831101, -0.569137301460163	chr10:117059740-117704546, chr10:116853123-116931132
ATRX	ENST00000493470	0.701442265999802	chrX:76931534-76937093
ATXN2	ENST00000484991	-0.60939818534129	chr12:111890234-111891863
ATXN2	ENST00000468920, ENST00000475132	0.754027232431521, 0.728000645171317	chr12:111893718-111895243, chr12:111891123-111893916
ATXN2L	ENST00000336783	-0.798605237602982	chr16:28834413-28848558
ATXN2L	ENST00000562686, ENST00000564656, ENST00000569318	0.924052070757746, 0.536839623741292, 0.538467966341052	chr16:28846172-28846751, chr16:28835771-28838206, chr16:28846419-28847397
ATXN3	ENST00000557311	-0.593588708080246	chr14:92537278-92572918
ATXN7	ENST00000477516	0.583357117431446	chr3:63976185-63981553
ATXN7L3	ENST00000587097, ENST00000593073	-0.689097686380752, -0.719032423292307	chr17:42271750-42277220, chr17:42271607-42277481
ATXN7L3	ENST00000591295	0.875804002827192	chr17:42269172-42273421
AURKAIP1	ENST00000489799	0.541141856257301	chr1:1309623-1310524
AUTS2	ENST00000342771	-0.632785394925933	chr7:69064318-70258054
AVEN	ENST00000560649	-0.691184482110384	chr15:34158907-34168195
AXIN2	ENST00000578251	0.80902989924147	chr17:63530068-63532800
AZI2	ENST00000462936, ENST00000492044	-0.786038742459286, -0.65964522994882	chr3:28378318-28380108, chr3:28365796-28378444
AZIN1	ENST00000337198	-0.523849139572636	chr8:103838584-103876965
B2M	ENST00000561139	-0.858955641439922	chr15:45007697-45010343
B3GAT1	ENST00000312527, ENST00000537389	0.708297925376074, 0.696249017886435	chr11:134248401-134281812, chr11:134251538-134257781
B4GALNT1	ENST00000549391	0.699599898129922	chr12:58021949-58024870
B4GALNT4	ENST00000530717	-0.686371717760109	chr11:369795-372807
BAALC	ENST00000438105	-0.548120596077853	chr8:104152940-104242533
BAALC	ENST00000523754	0.59858346887476	chr8:104225558-104241373
BABAM1	ENST00000601043, ENST00000601232	0.909469147681841, 0.525045104815995	chr19:17378251-17390146, chr19:17387622-17390151
BACE1	ENST00000313005	-0.558980776002259	chr11:117156401-117186972
BACE1	ENST00000510630, ENST00000513780	0.546082546463388, 0.93544649285536	chr11:117160202-117166289, chr11:117160250-117186514
BAD	ENST00000394531	0.563412486708915	chr11:64037727-64052125
BAG6	ENST00000453833, ENST00000462682	0.757889600385126, 0.702987418728363	chr6:31610889-31613280, chr6:31612270-31612962
BAIAP2	ENST00000572329, ENST00000576756	0.515360691863823, 0.540751772169478	chr17:79008950-79083172, chr17:79071378-79078366
BAIAP2-AS1	ENST00000577066	-0.519936278873635	chr17:79002932-79008373
BAIAP3	ENST00000561602	0.71844652176619	chr16:1395418-1396226
BAK1	ENST00000442998	0.764608413709867	chr6:33540329-33547981
BANF1	ENST00000312175	-0.579771256736438	chr11:65769549-65771620
BANP	ENST00000479780	0.554622418327991	chr16:87985039-88110267
BAP1	ENST00000471532	0.528382298468825	chr3:52439826-52442063
BAZ2A	ENST00000549506, ENST00000549787	0.550447935302213, 0.55814746678501	chr12:57009179-57030102, chr12:56992142-56997336
BAZ2B	ENST00000437839	0.530546638150816	chr2:160304826-160472071
BBIP1	ENST00000448814	-0.501381269892694	chr10:112658487-112679032
BBS1	ENST00000393994, ENST00000527959	0.557285881787082, 0.60019329270607	chr11:66278125-66299690, chr11:66290952-66294529
BBS2	ENST00000561951, ENST00000564123, ENST00000564459, ENST00000569192	-0.853627971605813, -0.547149501193587, -0.504294686998484, -0.531389740440869	chr16:56535558-56545190, chr16:56500747-56519650, chr16:56504314-56531714, chr16:56519518-56533890
BBS7	ENST00000264499, ENST00000507814	-0.61997338578248, -0.654076613012971	chr4:122745594-122791652, chr4:122746078-122749828
BCAP29	ENST00000005259	-0.604811783643936	chr7:107220421-107262315
BCAR1	ENST00000542031, ENST00000564170, ENST00000569340	0.664425035504756, 0.584570461739985, 0.855124616964129	chr16:75263350-75282138, chr16:75270593-75271329, chr16:75269565-75276600
BCAS2	ENST00000485021	-0.57396086094908	chr1:115110504-115124250
BCAS3	ENST00000585979	0.699005197542859	chr17:59094322-59445703
BCAS4	ENST00000609336	0.661728658782595	chr20:49411567-49493260
BCAT1	ENST00000261192	-0.586079294112547	chr12:24964294-25102393
BCKDHA	ENST00000457836	0.762172710944684	chr19:41903727-41930906
BCKDHB	ENST00000356489	-0.579093007334031	chr6:80816363-81055971
BCL11A	ENST00000479026	-0.621706336992096	chr2:60679288-60687590
BCL2L1	ENST00000307677, ENST00000420488, ENST00000450273	-0.76688907800764, -0.583203588428994, -0.708943288864352	chr20:30252254-30310701, chr20:30309457-30311792, chr20:30253837-30311703
BCL7B	ENST00000493592	-0.529474603695897	chr7:72954045-72971442
BCLAF1	ENST00000526228	-0.560792101837252	chr6:136582438-136589547
BCLAF1	ENST00000533621	0.790530285082613	chr6:136596692-136599241
BCRP2	ENST00000398241	-0.541211787146126	chr22:21472878-21476574
BCS1L	ENST00000471576	-0.555118729732464	chr2:219525786-219527263
BCS1L	ENST00000426649	0.835568928237283	chr2:219526672-219528165
BDH1	ENST00000392379, ENST00000477015	-0.634396102345174, -0.874481692845725	chr3:197236653-197282858, chr3:197239198-197260511
BDP1	ENST00000358731	-0.56809895827296	chr5:70751441-70863647
BECN1	ENST00000587880	-0.505850783949036	chr17:40962733-40966007
BEND5	ENST00000371833	-0.623283163149953	chr1:49193194-49242590
BEST1	ENST00000533521	0.666818678927797	chr11:61717827-61724338
BET1L	ENST00000332865	-0.593027433590666	chr11:205102-207356
BET1L	ENST00000325147	0.712450357651629	chr11:202923-207382
BEX4	ENST00000372691	-0.644482784508537	chrX:102470051-102472027
BGLAP	ENST00000368272	0.516827225906257	chr1:156211752-156213112
BHLHE40	ENST00000467610	0.628099494218116	chr3:5021121-5024953
BICD1	ENST00000548411	-0.58037618572626	chr12:32260084-32536567
BICD1	ENST00000281474	0.566169800171448	chr12:32260162-32530811
BICD2	ENST00000375512	-0.681213997796282	chr9:95473644-95527094
BIN1	ENST00000346226	0.636742999202982	chr2:127805602-127864864
BLOC1S6	ENST00000565727	-0.63747394875567	chr15:45879969-45898999
BLZF1	ENST00000367808	-0.547390039844841	chr1:169337207-169357543
BMI1	ENST00000602523	0.538110777830847	chr10:22610387-22615869
BMPER	ENST00000476525	-0.545104790119503	chr7:34106843-34182972
BMPR1A	ENST00000480152	-0.609990361247951	chr10:88598695-88649874
BOLA1	ENST00000369152	0.509586545934837	chr1:149871149-149872345
BOLA3	ENST00000327428	-0.599332301506763	chr2:74362524-74375121
BOP1	ENST00000529231	-0.844383303072882	chr8:145488636-145515072
BPTF	ENST00000580465, ENST00000582406	0.721053270428958, 0.603977724741448	chr17:65936678-65956493, chr17:65940385-65941687
BRD1	ENST00000479985	0.534475469608737	chr22:50168908-50169763
BRD2	ENST00000463639, ENST00000482838	-0.65574918594489, -0.932559731500214	chr6:32945326-32946578, chr6:32947458-32948543
BRD3	ENST00000494743	0.816000551963331	chr9:136913123-136915549
BRD4	ENST00000594841	0.714374579998098	chr19:15366909-15442717
BRD7	ENST00000394689	-0.513968041989534	chr16:50352940-50402690
BRD7	ENST00000569774	0.570055903644966	chr16:50349857-50354288
BRD8	ENST00000472478	-0.627219468138686	chr5:137492570-137495818
BRD9	ENST00000483173	-0.867412876214244	chr5:864237-892661
BRD9	ENST00000388890	0.501987332712462	chr5:863850-889814
BRF1	ENST00000549044	-0.820352194239435	chr14:105683549-105686465
BRINP2	ENST00000478325	0.596471476652319	chr1:177225995-177250950
BRINP3	ENST00000445957	-0.541607404651977	chr1:190423936-190443931
BRIX1	ENST00000336767	-0.562230830020797	chr5:34915480-34926101
BRK1	ENST00000530758	-0.65705795655256	chr3:10157275-10168874
BRMS1L	ENST00000216807	-0.501718642064701	chr14:36295523-36341169
BRPF1	ENST00000424362	-0.650751455537067	chr3:9773428-9789699
BRSK1	ENST00000591774, ENST00000592539	-0.742383918695265, -0.691708113170929	chr19:55813433-55815441, chr19:55793571-55805616
BRSK2	ENST00000531197	0.559492722940561	chr11:1411130-1482944
BSCL2	ENST00000413908	-0.879074073805933	chr11:62472965-62474935
BSCL2	ENST00000412351, ENST00000421906, ENST00000525000, ENST00000532115, ENST00000533982	0.660750065658041, 0.917328529302848, 0.825899819673075, 0.519637685813783, 0.647488698418781	chr11:62458863-62465038, chr11:62457786-62473816, chr11:62462147-62474616, chr11:62458807-62462183, chr11:62462179-62474821
BSDC1	ENST00000530485	0.790120873923667	chr1:32843827-32860029
BSG	ENST00000572899	-0.580969149677669	chr19:572595-580695
BSG	ENST00000573784	0.962270310295911	chr19:575046-581402
BTBD1	ENST00000379403	0.636614712663867	chr15:83686712-83735903
BTBD6	ENST00000392553	-0.574498870345735	chr14:105715524-105716633
BTD	ENST00000482824	-0.722166777980243	chr3:15671508-15683674
BTG1	ENST00000552315	0.551520245590695	chr12:92537893-92539009
BTN2A1	ENST00000493173	-0.586792695964263	chr6:26458177-26463481
BUB3	ENST00000368865	-0.547359778590674	chr10:124913792-124924886
BUB3	ENST00000407911	0.643851016101258	chr10:124914374-124922209
BUD31	ENST00000471813	-0.913297099822984	chr7:99007736-99013922
BYSL	ENST00000372996	0.625188038634031	chr6:41895172-41900734
BZW1	ENST00000409600	-0.754024895517274	chr2:201676268-201688569
BZW1P2	ENST00000409521	-0.627211542843315	chr3:116364591-116365252
BZW2	ENST00000438834	0.5541003076903	chr7:16700896-16729506
C10orf88	ENST00000462191	-0.688287588230444	chr10:124691924-124692975
C11orf49	ENST00000526827	-0.552439195473369	chr11:47074011-47181362
C11orf49	ENST00000378615, ENST00000525895	0.799529097176414, 0.587653578564843	chr11:46958328-47183798, chr11:46958329-47183796
C11orf58	ENST00000422258	-0.673693675902894	chr11:16760193-16777436
C11orf74	ENST00000531554	-0.503386838718653	chr11:36616062-36680612
C11orf95	ENST00000338498	-0.666467993801407	chr11:63531311-63533434
C12orf10	ENST00000547490, ENST00000551131	0.625262218992088, 0.645014345527464	chr12:53700340-53700957, chr12:53693720-53697080
C12orf4	ENST00000544258	-0.590218588672798	chr12:4598960-4626272
C12orf43	ENST00000546272	0.57329142574337	chr12:121441678-121448952
C12orf45	ENST00000548583	-0.536187861923397	chr12:105388269-105443515
C12orf49	ENST00000536380	-0.562776436542493	chr12:117155333-117175874
C14orf159	ENST00000523879	-0.70428282551048	chr14:91580426-91633716
C14orf159	ENST00000256324	0.511471987800049	chr14:91580406-91691976
C14orf39	ENST00000498565	-0.59030521450807	chr14:60863186-60921768
C16orf58	ENST00000566148, ENST00000567578	-0.590216265848751, -0.564792277497604	chr16:31510562-31519475, chr16:31505219-31519705
C16orf62	ENST00000539705, ENST00000546175	0.51699950750784, 0.774759917689116	chr16:19612932-19639124, chr16:19603144-19621865
C17orf58	ENST00000536693	-0.556012624315981	chr17:65987217-65989668
C17orf62	ENST00000306645, ENST00000579751	0.580639170584408, 0.560927176228472	chr17:80400518-80408705, chr17:80401324-80403806
C17orf97	ENST00000360127	-0.581065518681997	chr17:260117-264457
C18orf21	ENST00000593210	0.653651571400658	chr18:33552675-33553611
C18orf32	ENST00000579820	-0.79016553067186	chr18:47008027-47013622
C19orf12	ENST00000342680	0.549905534892784	chr19:30193748-30206182
C19orf25	ENST00000588849	-0.543422712142512	chr19:1474184-1478915
C19orf53	ENST00000588234	-0.699379852393944	chr19:13884981-13889275
C19orf60	ENST00000595490	0.720087342078993	chr19:18700411-18703146
C19orf66	ENST00000593131	0.654525616876097	chr19:10200332-10203001
C19orf70	ENST00000585605	0.659567961973387	chr19:5678431-5679774
C1D	ENST00000407324	-0.509197272179782	chr2:68269340-68290114
C1DP1	ENST00000426049	-0.643306190947424	chr10:32800263-32800665
C1orf109	ENST00000491981	0.635344915822874	chr1:38148990-38157895
C1orf122	ENST00000419397	-0.50581832497727	chr1:38273331-38274404
C1orf122	ENST00000446260	0.717233726010566	chr1:38274081-38275126
C1orf123	ENST00000602807	0.526264986333006	chr1:53685758-53686248
C1orf159	ENST00000421241, ENST00000442117	0.557635182987043, 0.728712215675584	chr1:1017202-1051478, chr1:1022954-1028193
C1orf27	ENST00000287859	-0.54396282076148	chr1:186345000-186390510
C1orf43	ENST00000350592, ENST00000368519, ENST00000470180	0.707617991965778, 0.613180775587012, 0.622094967481179	chr1:154179195-154193100, chr1:154179651-154193061, chr1:154184932-154186992
C1orf50	ENST00000468913	0.627616531028699	chr1:43235348-43241099
C1orf52	ENST00000471115	-0.802983266103538	chr1:85717650-85725325
C1orf61	ENST00000497824	-0.57770301046405	chr1:156374047-156399371
C1QBP	ENST00000570805	-0.741772181301069	chr17:5336338-5352150
C1QTNF3	ENST00000513065	0.657068256433507	chr5:34020772-34033418
C1S	ENST00000360817	-0.612793503144975	chr12:7167979-7178247
C21orf2	ENST00000470196	-0.875956389608516	chr21:45749773-45751851
C21orf2	ENST00000397956, ENST00000496321	0.557792894136278, 0.547438401433236	chr21:45749773-45759276, chr21:45749773-45758221
C21orf33	ENST00000495007	0.799845004212859	chr21:45553497-45564894
C21orf59	ENST00000483315	-0.509387044635086	chr21:33974119-33976823
C22orf23	ENST00000418863	-0.68729432179142	chr22:38340519-38349608
C2CD2L	ENST00000534024	-0.732040355830479	chr11:118972907-118978406
C2CD5	ENST00000535555	0.61329378210318	chr12:22637728-22666258
C2orf40	ENST00000238044	0.71696664362612	chr2:106682111-106694615
C2orf47	ENST00000435773	0.702533400231574	chr2:200820543-200873263
C2orf72	ENST00000477463	-0.570724288593926	chr2:231902276-231911961
C3	ENST00000601008	-0.698089956869994	chr19:6677907-6690723
C3	ENST00000594270	0.590467935631764	chr19:6712290-6713326
C3orf14	ENST00000232519, ENST00000494481	-0.605883646131421, -0.533751959405291	chr3:62304696-62319321, chr3:62304717-62321888
C3orf58	ENST00000491798	0.655729669650274	chr3:143691496-143704404
C4A	ENST00000469975	0.689464802816608	chr6:31968774-31970441
C4B	ENST00000468237	0.667573511330924	chr6:32001511-32003178
C5orf30	ENST00000319933	-0.589883960883653	chr5:102594402-102614361
C5orf42	ENST00000512288	0.689611864201287	chr5:37120363-37142592
C6orf1	ENST00000335352	-0.803848480273803	chr6:34214171-34216832
C6orf136	ENST00000460172	0.513474846772052	chr6:30620387-30620724
C6orf203	ENST00000311381	-0.70464347313664	chr6:107349416-107372546
C7orf49	ENST00000481410	0.642386436327312	chr7:134851095-134852931
C7orf50	ENST00000444428	-0.523100276894101	chr7:1037242-1094942
C7orf73	ENST00000509448	0.543140571937198	chr7:135347243-135376621
C8orf4	ENST00000315792	-0.609140661979945	chr8:40010988-40012821
C8orf46	ENST00000450307	0.663303252115844	chr8:67405796-67430733
C8orf59	ENST00000520236	-0.592197017864102	chr8:86126736-86127363
C8orf88	ENST00000517562	-0.793281047573104	chr8:91970864-91997485
C9orf16	ENST00000486420	-0.520313814862164	chr9:130922738-130926016
C9orf69	ENST00000418388	0.675081688392349	chr9:139006426-139010709
C9orf78	ENST00000492991	-0.712878785899297	chr9:132593213-132597560
CA10	ENST00000285273	-0.551210096429345	chr17:49708129-50237161
CA10	ENST00000570565, ENST00000575181	0.596721808746899, 0.513982919430849	chr17:49707673-50237362, chr17:49710972-50237343
CA14	ENST00000483993	0.56803684190533	chr1:150230488-150235596
CA2	ENST00000520996	0.795783826052957	chr8:86376231-86386806
CA4	ENST00000590203	0.527466939448858	chr17:58235092-58236907
CAB39L	ENST00000347776	-0.584791602439587	chr13:49882788-50018221
CABYR	ENST00000582229	0.564931517052916	chr18:21736067-21741546
CACFD1	ENST00000444798	0.533669764450985	chr9:136327292-136333150
CACNA1B	ENST00000371357	0.558762130600528	chr9:140772385-141019076
CACNA1D	ENST00000350061	0.517234134032672	chr3:53528682-53846072
CACNA2D1	ENST00000356860	-0.623532885796518	chr7:81575759-82073114
CACNA2D2	ENST00000423994	0.503763931182663	chr3:50400232-50540854
CACNB1	ENST00000582877	-0.878155520014709	chr17:37342794-37351324
CACNB2	ENST00000396576	-0.502410392985981	chr10:18549697-18830798
CACNB3	ENST00000550483	-0.613757955874701	chr12:49217561-49220301
CACNB3	ENST00000536187	0.671839327344953	chr12:49209369-49222002
CACNG7	ENST00000222212	0.502049561398629	chr19:54415990-54445640
CACYBP	ENST00000367679, ENST00000405362, ENST00000406752	-0.502563788348099, -0.68672849693049, -0.547685218176204	chr1:174968868-174980846, chr1:174969348-174979215, chr1:174969316-174975907
CAD	ENST00000491461	-0.627065237132899	chr2:27462198-27463086
CAD	ENST00000464159	0.709233486261807	chr2:27450368-27455511
CADM1	ENST00000542447	-0.683855161489133	chr11:115044344-115375241
CADM3	ENST00000368124	0.520292326218988	chr1:159141398-159171802
CADM4	ENST00000593506	0.694325779834879	chr19:44128987-44130123
CADPS	ENST00000466621, ENST00000478434	0.790121034276693, 0.790265777661268	chr3:62388768-62463998, chr3:62518593-62536564
CALB1	ENST00000265431	-0.537477638032011	chr8:91070835-91095107
CALCOCO1	ENST00000546443, ENST00000552623, ENST00000553154	0.904949914017026, 0.527591825040125, 0.919379109654995	chr12:54104902-54108413, chr12:54117466-54120124, chr12:54117333-54121236
CALCOCO2	ENST00000509415, ENST00000509784, ENST00000514962	-0.668763254052363, -0.531542717878639, -0.710715188900072	chr17:46908396-46928495, chr17:46933462-46940487, chr17:46925570-46930397
CALD1	ENST00000361675	-0.706999264559132	chr7:134464400-134654097
CALHM2	ENST00000369788	-0.700445162692612	chr10:105206542-105212159
CALHM2	ENST00000260743	0.554992816438303	chr10:105206545-105212075
CALM1	ENST00000447653, ENST00000553422, ENST00000553542, ENST00000553995, ENST00000554296, ENST00000556757	-0.621736150427674, -0.570715531882936, -0.89217098528699, -0.560591591330884, -0.978299146173496, -0.599736349990951	chr14:90863372-90871416, chr14:90867676-90871177, chr14:90863399-90871392, chr14:90863375-90870411, chr14:90869975-90871090, chr14:90863375-90867957
CALM1	ENST00000553630	0.512610473493094	chr14:90863383-90871947
CALM2	ENST00000272298	-0.65332305159491	chr2:47387220-47403740
CALM3	ENST00000477244, ENST00000598871	-0.758390193337697, -0.880171264737941	chr19:47104565-47112532, chr19:47104586-47112447
CALM3	ENST00000391918, ENST00000482455, ENST00000594523	0.724220725523615, 0.876200284636404, 0.507023057941726	chr19:47104330-47112562, chr19:47108449-47112500, chr19:47104622-47112439
CALR	ENST00000586803	-0.780844876781983	chr19:13054026-13054776
CALU	ENST00000449187	-0.540206643605518	chr7:128379416-128410630
CALY	ENST00000467611	-0.754239901935586	chr10:135138931-135139818
CALY	ENST00000368556, ENST00000368558	0.92833494208219, 0.775488692398209	chr10:135139769-135150475, chr10:135139435-135150439
CAMK1	ENST00000482803	0.667370365632927	chr3:9799037-9799731
CAMK2B	ENST00000433930	-0.559411165438837	chr7:44265433-44281905
CAMK2B	ENST00000347193, ENST00000353185, ENST00000466584, ENST00000523845	0.549336849432951, 0.537632171953545, 0.704897762958038, 0.572195220032544	chr7:44259028-44365023, chr7:44259015-44365084, chr7:44258947-44260552, chr7:44257157-44365074
CAMK2D	ENST00000505132, ENST00000511664	0.529085351005751, 0.598825675302458	chr4:114680270-114682607, chr4:114375242-114682374
CAMK2G	ENST00000474131	-0.654649375647554	chr10:75574958-75601969
CAMK2G	ENST00000351293	0.614845067921513	chr10:75572258-75634277
CAMK2N1	ENST00000489020	-0.715987432786883	chr1:20809679-20811138
CAMKK1	ENST00000381771	0.700860063509481	chr17:3763624-3796337
CAMKK2	ENST00000543477	-0.826406613522839	chr12:121711954-121735366
CAMKK2	ENST00000402834, ENST00000412367	0.631748117213711, 0.561483023519642	chr12:121678349-121734513, chr12:121678327-121734489
CAMKV	ENST00000498324	-0.53891397356916	chr3:49898896-49907338
CAMLG	ENST00000514518	-0.80958984075213	chr5:134074272-134087067
CAMSAP2	ENST00000236925, ENST00000447701	-0.748688969373772, -0.692369853466604	chr1:200708906-200829829, chr1:200801843-200822543
CAMSAP3	ENST00000595692	-0.639699112927742	chr19:7679519-7682981
CAMSAP3	ENST00000593434	0.670376503138396	chr19:7681291-7682317
CAMTA2	ENST00000573004	-0.865492595121231	chr17:4883730-4890927
CAMTA2	ENST00000575365, ENST00000576872	0.823239898864237, 0.604877922710843	chr17:4880437-4882737, chr17:4872722-4876088
CANX	ENST00000247461, ENST00000512607	-0.698950059140891, -0.561737999430964	chr5:179125906-179157926, chr5:179125988-179155683
CAP1	ENST00000414893	-0.600826054919142	chr1:40506391-40535436
CAP1	ENST00000479759	0.608822786651201	chr1:40532941-40537253
CAPG	ENST00000483659	-0.729208144479826	chr2:85622697-85628794
CAPN1	ENST00000524773	-0.670585700950238	chr11:64949215-64979472
CAPN1	ENST00000530495	0.679500150654662	chr11:64970842-64974140
CAPN10	ENST00000352879, ENST00000483602	0.539043615961161, 0.580749148030598	chr2:241526287-241538501, chr2:241534562-241536119
CAPN2	ENST00000434648, ENST00000492565	-0.836450885193237, -0.620555012280655	chr1:223889346-223934765, chr1:223947135-223951909
CAPN3	ENST00000561817, ENST00000564503	-0.526719366028, -0.765477948795547	chr15:42696995-42704515, chr15:42700511-42704055
CAPN3	ENST00000397204, ENST00000567817, ENST00000568153	0.765846913091137, 0.889273522886001, 0.782595820555909	chr15:42697028-42704513, chr15:42702785-42704506, chr15:42703081-42704445
CAPN5	ENST00000456580, ENST00000531028	0.770798501314019, 0.521666512675816	chr11:76778039-76835541, chr11:76777978-76834962
CAPNS1	ENST00000590874	-0.929889090250936	chr19:36631024-36640903
CAPNS1	ENST00000586851, ENST00000586963	0.898933389195879, 0.562803661931491	chr19:36632080-36640768, chr19:36632494-36637181
CAPRIN2	ENST00000542550	-0.551380187633611	chr12:30887909-30907787
CAPZA2	ENST00000449080, ENST00000458284	-0.704674801469442, -0.851052771568038	chr7:116502640-116556164, chr7:116502612-116558510
CAPZA2	ENST00000464223	0.895629884479475	chr7:116451123-116538840
CAPZB	ENST00000401084, ENST00000459967	-0.683523728423229, -0.650877370139706	chr1:19665266-19812066, chr1:19683148-19812033
CAPZB	ENST00000457768	0.741968880121859	chr1:19683938-19712291
CARF	ENST00000414857	0.529468768831362	chr2:203776995-203817370
CARNS1	ENST00000423745, ENST00000524740, ENST00000531040	0.534920188248993, 0.575653302296644, 0.593208546894305	chr11:67183148-67193076, chr11:67188578-67191311, chr11:67183148-67192155
CARS2	ENST00000257347	-0.528888067561058	chr13:111293763-111358504
CASC3	ENST00000418132	-0.552211149810464	chr17:38296570-38323333
CASC3	ENST00000579238	0.720725778233823	chr17:38323618-38324372
CASD1	ENST00000297273	-0.524384233809953	chr7:94139109-94186331
CASKIN1	ENST00000564289	0.781725651476925	chr16:2231899-2235021
CAT	ENST00000525707	0.574153839207515	chr11:34482749-34490078
CAV1	ENST00000456473	0.715962435856598	chr7:116166035-116199311
CBFB	ENST00000290858, ENST00000561924	-0.651326266828416, -0.519966337764638	chr16:67063049-67134961, chr16:67063018-67132714
CBLN2	ENST00000269503	-0.528808335137762	chr18:70203914-70211774
CBR1	ENST00000466328	0.5092002982275	chr21:37442238-37443514
CBR4	ENST00000306193	-0.526683430284849	chr4:169908740-169931409
CBS	ENST00000359624, ENST00000398168	-0.584113305381578, -0.505709819807425	chr21:44473300-44496472, chr21:44473302-44495964
CBWD1	ENST00000382447	-0.822873815819466	chr9:121408-179021
CBWD5	ENST00000497250	-0.619308475098676	chr9:70432374-70490149
CBX1	ENST00000495350	-0.879812170968691	chr17:46152287-46178649
CBX3	ENST00000337620, ENST00000497498	-0.511279677642334, -0.510843556495464	chr7:26240781-26252976, chr7:26242082-26251337
CBX6	ENST00000216083	0.55460187508253	chr22:39260233-39268221
CBX7	ENST00000401405	-0.569474790816007	chr22:39529588-39548449
CC2D1A	ENST00000589224	0.609999783652583	chr19:14034391-14038366
CCAR1	ENST00000480627	-0.731408265913726	chr10:70547592-70549629
CCAR1	ENST00000538031	0.667869303284334	chr10:70480972-70502321
CCDC106	ENST00000591241	-0.751886853808215	chr19:56160284-56164399
CCDC107	ENST00000327351	-0.868035120949427	chr9:35658313-35661174
CCDC117	ENST00000249064	-0.611069223401871	chr22:29168661-29185283
CCDC124	ENST00000596123	-0.801692958846771	chr19:18047059-18054130
CCDC124	ENST00000597436	0.590715303309431	chr19:18045904-18054800
CCDC130	ENST00000585844, ENST00000589669	-0.564242159322049, -0.750089039514067	chr19:13869924-13873837, chr19:13872204-13873787
CCDC149	ENST00000502801	-0.630808059803911	chr4:24809809-24914576
CCDC159	ENST00000591691	0.569666869650262	chr19:11462637-11465619
CCDC174	ENST00000383794	-0.667486109080275	chr3:14693270-14714166
CCDC24	ENST00000463846, ENST00000479055	0.564680283327812, 0.762317141932579	chr1:44457319-44462200, chr1:44457893-44461786
CCDC25	ENST00000520202, ENST00000522915	-0.672368330500215, -0.768113470967981	chr8:27592568-27630156, chr8:27593568-27630151
CCDC28B	ENST00000461819	-0.513527022159256	chr1:32666244-32670984
CCDC39	ENST00000473854	0.504561424761203	chr3:180320645-180334440
CCDC43	ENST00000315286	-0.505230721095513	chr17:42754825-42767130
CCDC47	ENST00000582331	0.7900206001441	chr17:61830139-61838897
CCDC50	ENST00000392455	-0.50923791633513	chr3:191046865-191116459
CCDC51	ENST00000395694	0.603555842340984	chr3:48473579-48481475
CCDC57	ENST00000582040	-0.569076704638009	chr17:80092987-80109482
CCDC66	ENST00000468108	-0.629191897873814	chr3:56627739-56649445
CCDC80	ENST00000461431	-0.585809851236149	chr3:112324446-112356944
CCDC82	ENST00000423339	-0.562253047872601	chr11:96086809-96118154
CCDC88A	ENST00000422883	-0.654520504086435	chr2:55515223-55536343
CCDC90B	ENST00000527495	-0.671527542578379	chr11:82972771-82989873
CCK	ENST00000434608	-0.805669281136333	chr3:42299317-42305439
CCM2	ENST00000541586	0.712564046765005	chr7:45039786-45116068
CCNA1	ENST00000418263	-0.586354695436416	chr13:37006408-37017019
CCNC	ENST00000486428, ENST00000519617	0.523472592800321, 0.767011631217907	chr6:99991339-100009534, chr6:99993080-99997523
CCND1	ENST00000545484	0.863919431941578	chr11:69458479-69462911
CCND3	ENST00000513956	0.605217184646559	chr6:41904221-42016428
CCNG1	ENST00000509425	0.539484826978527	chr5:162870801-162871971
CCNG2	ENST00000316355, ENST00000354403	-0.585067277273029, -0.501727591879104	chr4:78078303-78091212, chr4:78078356-78106262
CCNH	ENST00000505587, ENST00000513499	-0.550221586837406, -0.635321807073119	chr5:86687310-86703997, chr5:86700658-86708706
CCNI	ENST00000513774, ENST00000537948	0.518462423170931, 0.971395611505891	chr4:77979662-77996485, chr4:77969287-77997142
CCNK	ENST00000555049	-0.543450396090976	chr14:99947760-100001381
CCNL2	ENST00000463895, ENST00000505849	-0.589532562144697, -0.644985616121304	chr1:1330564-1333667, chr1:1322501-1327029
CCNO	ENST00000282572	0.508491249962334	chr5:54526979-54529508
CCNY	ENST00000497692	-0.903732412407464	chr10:35819123-35855213
CCP110	ENST00000562083, ENST00000562616	-0.519538151600535, -0.505104525451793	chr16:19535282-19553388, chr16:19558170-19562944
CCPG1	ENST00000310958	-0.548678764162794	chr15:55647447-55700708
CCS	ENST00000525435	0.547340753225211	chr11:66367905-66373488
CCSAP	ENST00000284617	-0.590836233289328	chr1:229456762-229478735
CCT2	ENST00000550653	-0.550390204167433	chr12:69993493-69995350
CCT3	ENST00000490221	0.69679239368927	chr1:156290630-156305798
CCT5	ENST00000515676	0.679020610825645	chr5:10250648-10265014
CCT6A	ENST00000492618	0.780660765357465	chr7:56127236-56129752
CCT7	ENST00000258091, ENST00000537131	-0.618710630314159, -0.608519702919761	chr2:73461365-73480132, chr2:73461436-73480132
CCT7	ENST00000398422	0.623938037736947	chr2:73461435-73480132
CCZ1	ENST00000325974	-0.531410843721805	chr7:5938364-5965605
CCZ1B	ENST00000472464	-0.524573708272122	chr7:6836466-6841134
CD164	ENST00000413644, ENST00000512821	-0.541511120602444, -0.635213907853059	chr6:109687716-109703660, chr6:109689023-109703613
CD164	ENST00000512212	0.807271577793182	chr6:109697089-109703614
CD200	ENST00000383681	-0.741221454951613	chr3:112052024-112081631
CD22	ENST00000536635	-0.567593722879422	chr19:35820089-35838258
CD22	ENST00000601769	0.582149999176052	chr19:35820089-35838169
CD27-AS1	ENST00000545339	0.709469238649586	chr12:6548326-6560733
CD320	ENST00000599573	0.788242057526196	chr19:8367200-8373155
CD46	ENST00000462968	-0.693749592611957	chr1:207943683-207968569
CD47	ENST00000517766	-0.633219456989645	chr3:107765925-107778379
CD63	ENST00000555199	-0.523598338465354	chr12:56119336-56119752
CD68	ENST00000380498	0.657202081252588	chr17:7482808-7485429
CD81	ENST00000492627, ENST00000533417	-0.914785844601509, -0.879508651691292	chr11:2403689-2418246, chr11:2400385-2416750
CD82	ENST00000526958	0.615538499628621	chr11:44585976-44636845
CD9	ENST00000536586	-0.73269646939915	chr12:6309040-6344471
CD9	ENST00000382519	0.675922966620257	chr12:6309550-6345436
CD99	ENST00000381192	-0.702470293106769	chrX:2609219-2659350
CD99L2	ENST00000466436	-0.819603113322925	chrX:149937201-150067102
CDC123	ENST00000281141	-0.573179022303046	chr10:12237964-12292587
CDC26	ENST00000374206	-0.857337339430358	chr9:116029287-116037869
CDC26	ENST00000490408	0.627582489448248	chr9:116018114-116037829
CDC27	ENST00000066544	-0.672982338992305	chr17:45195068-45266632
CDC34	ENST00000606136	0.68680653541654	chr19:532059-541585
CDC37	ENST00000589629	-0.965340014335514	chr19:10503770-10514193
CDC37L1	ENST00000381854, ENST00000381858	-0.53757054745239, -0.659295778536985	chr9:4679565-4708398, chr9:4679558-4703208
CDC42	ENST00000344548	-0.50799086936836	chr1:22379160-22419437
CDC42	ENST00000411827	0.606655695509482	chr1:22379789-22413283
CDC42BPB	ENST00000559245	0.524262746997428	chr14:103410149-103412061
CDC42SE1	ENST00000470278	0.514009779600499	chr1:151026712-151032249
CDH13	ENST00000428848	0.547109383469359	chr16:82660574-83828682
CDH4	ENST00000543233	0.533311640514183	chr20:60174833-60512307
CDIP1	ENST00000588381	0.677474701392279	chr16:4562916-4588470
CDIPT	ENST00000570016	0.631181812470771	chr16:29870048-29874526
CDK10	ENST00000353379	-0.572441678691679	chr16:89753075-89762772
CDK10	ENST00000564192	0.564425139301241	chr16:89753113-89761380
CDK11A	ENST00000378635, ENST00000378638	-0.528246881241717, -0.50950555926182	chr1:1637077-1655766, chr1:1634319-1654270
CDK11A	ENST00000468800, ENST00000495016	0.602835858853902, 0.73485815344224	chr1:1635487-1639000, chr1:1635306-1636024
CDK11B	ENST00000341028	-0.661939961029201	chr1:1586822-1590473
CDK14	ENST00000265741	-0.561392614160556	chr7:90338711-90839904
CDK14	ENST00000436577	0.649792130709014	chr7:90339175-90836677
CDK16	ENST00000518391	-0.685751206855243	chrX:47081530-47084435
CDK16	ENST00000520141, ENST00000523034	0.558511847003546, 0.57927685909299	chrX:47086579-47088390, chrX:47083036-47084443
CDK17	ENST00000261211	-0.618080380996163	chr12:96672038-96794338
CDK18	ENST00000484080, ENST00000506784	-0.936859888275201, -0.798614897975299	chr1:205498328-205501070, chr1:205473725-205500914
CDK18	ENST00000512922	0.659053861162023	chr1:205473723-205495963
CDK20	ENST00000605591	-0.591515218889188	chr9:90585951-90589446
CDK2AP1	ENST00000538446	-0.690805817735394	chr12:123745549-123753786
CDK2AP1	ENST00000535796	0.828820618937251	chr12:123749739-123752831
CDK5R1	ENST00000584716	0.809037432439067	chr17:30814813-30816538
CDK5RAP1	ENST00000339269, ENST00000477105	0.657169659847126, 0.617862688931097	chr20:31946644-31989367, chr20:31961920-31989311
CDK5RAP3	ENST00000578018	-0.518004771234205	chr17:46048487-46051813
CDK5RAP3	ENST00000578525, ENST00000578733	0.731917316693058, 0.543114870022713	chr17:46048487-46052918, chr17:46048487-46051176
CDK7	ENST00000512985	-0.659277538181356	chr5:68530709-68531322
CDK9	ENST00000421939	-0.767366240333188	chr9:130547957-130549854
CDKL1	ENST00000534566	-0.648791618315432	chr14:50862918-50863604
CDKN1A	ENST00000478800	0.762971335773314	chr6:36646502-36652275
CDKN2AIP	ENST00000510928	0.526922934430264	chr4:184365849-184367174
CDS2	ENST00000379062	0.632346994920261	chr20:5107610-5171010
CDV3	ENST00000420115, ENST00000431519	-0.590165455172378, -0.524282142028526	chr3:133293300-133309104, chr3:133292819-133306262
CEACAM19	ENST00000480278	0.506747388271629	chr19:45175749-45187627
CELF3	ENST00000478829	-0.648247695755876	chr1:151681473-151689259
CELF4	ENST00000420428, ENST00000603232	-0.882676154868958, -0.74906223744839	chr18:34823009-35146000, chr18:34824942-35145790
CELF4	ENST00000587074, ENST00000587911, ENST00000593271	0.961016256591679, 0.523713213774034, 0.533633102745718	chr18:34846495-34853547, chr18:34824966-34844717, chr18:34833800-34853006
CELF5	ENST00000586050, ENST00000588101, ENST00000589370	0.698862063957869, 0.635763682384616, 0.72262685184885	chr19:3270611-3290345, chr19:3282254-3286789, chr19:3270618-3282451
CELSR2	ENST00000459940	0.619592879866732	chr1:109807890-109809061
CEND1	ENST00000524587	-0.829497807798724	chr11:788177-790113
CENPBD1P1	ENST00000479047	-0.544461083556637	chr19:59084869-59093013
CENPT	ENST00000568495	-0.632113819292806	chr16:67862087-67864156
CENPT	ENST00000564538	0.625969795282777	chr16:67865488-67867763
CEP170	ENST00000366544, ENST00000521911	-0.610031964286715, -0.721352916404695	chr1:243287729-243418623, chr1:243336112-243349801
CEP170B	ENST00000453495	-0.745469462048441	chr14:105331649-105363078
CEP250	ENST00000465987	-0.760723751848343	chr20:34053588-34055141
CEP350	ENST00000357434	-0.618229256358656	chr1:179955316-179961356
CEP57	ENST00000537093	0.590738050441782	chr11:95550983-95561191
CEP63	ENST00000514678	-0.570897131378376	chr3:134266228-134293855
CEP70	ENST00000459695, ENST00000470159	-0.617557803269774, -0.523539671368685	chr3:138215751-138219022, chr3:138289276-138313380
CEP89	ENST00000586984	-0.59039252983354	chr19:33369914-33462861
CERCAM	ENST00000420034, ENST00000463535	-0.699586016038422, -0.785914055868183	chr9:131174029-131185542, chr9:131186314-131196886
CERCAM	ENST00000372838, ENST00000483893, ENST00000487001	0.512520430147469, 0.852838087596449, 0.792000887491786	chr9:131182758-131199626, chr9:131186484-131191102, chr9:131186880-131198034
CERS2	ENST00000368949, ENST00000457392, ENST00000559660	0.628457271113729, 0.880535619447883, 0.778098185732295	chr1:150939039-150944411, chr1:150940582-150946911, chr1:150939606-150940608
CERS4	ENST00000599275	-0.926220265808139	chr19:8326510-8327305
CERS5	ENST00000550547	-0.749983522094517	chr12:50528355-50535876
CERS5	ENST00000547138	0.62442034981149	chr12:50529188-50531599
CES2	ENST00000564420, ENST00000570032	0.68318071642839, 0.511221338893551	chr16:66975054-66977535, chr16:66969237-66972137
CES4A	ENST00000535543, ENST00000538199	0.545051260775154, 0.754837414845563	chr16:67034454-67043655, chr16:67029583-67043638
CETN3	ENST00000518458	-0.83797271159082	chr5:89689749-89703647
CFDP1	ENST00000564286, ENST00000565646	-0.845016336708398, -0.832864450549632	chr16:75440469-75467368, chr16:75429032-75467371
CFL1	ENST00000524553	0.84994497836683	chr11:65622524-65624435
CFL2	ENST00000422678, ENST00000556161	-0.532682410334085, -0.780079753851811	chr14:35181242-35183783, chr14:35182063-35183442
CGGBP1	ENST00000309534	-0.510567899126539	chr3:88101093-88108198
CGREF1	ENST00000260595	-0.580127864241737	chr2:27324141-27341995
CH25H	ENST00000371852	0.537751108688256	chr10:90965693-90967071
CHCHD2P9	ENST00000461726	0.706755224051659	chr9:82006218-82006674
CHCHD5	ENST00000469030	0.641914006874082	chr2:113342448-113346617
CHCHD6	ENST00000514908	-0.804585979145631	chr3:126423085-126654015
CHCHD7	ENST00000523061	0.720546864919063	chr8:57124366-57130272
CHD2	ENST00000557759	-0.631645583050116	chr15:93552095-93563303
CHD3	ENST00000479080	0.5330716336173	chr17:7797871-7798886
CHD4	ENST00000542717, ENST00000544040	-0.81580261128164, -0.625480269362439	chr12:6688012-6690336, chr12:6679248-6716590
CHD4	ENST00000535717	0.78311031416558	chr12:6679510-6680345
CHD5	ENST00000377999	-0.686016382786766	chr1:6165142-6191799
CHD6	ENST00000482596	-0.886648859352546	chr20:40143558-40247023
CHD7	ENST00000527825	0.721254126460481	chr8:61654413-61693683
CHD8	ENST00000430710	-0.579195783628621	chr14:21853352-21905402
CHD9	ENST00000562806	0.551599712334353	chr16:53283812-53288583
CHDH	ENST00000481668	-0.642532974288187	chr3:53857570-53878644
CHGA	ENST00000553866, ENST00000556876	-0.694714619974578, -0.638182901999644	chr14:93389707-93398613, chr14:93398021-93399600
CHGA	ENST00000334654	0.69231044140669	chr14:93389520-93401598
CHIC2	ENST00000263921	-0.66294154149556	chr4:54875955-54930857
CHID1	ENST00000526714	-0.560940288464352	chr11:870418-904864
CHID1	ENST00000524832	0.690131103889314	chr11:882327-902322
CHKB	ENST00000464225	-0.549958136732474	chr22:51017391-51018682
CHKB	ENST00000465842	0.607816896889924	chr22:51020035-51020849
CHKB-AS1	ENST00000380711	0.545515332335386	chr22:51021454-51022306
CHL1	ENST00000445697, ENST00000470880	-0.777128891250836, -0.792909069113417	chr3:431127-447422, chr3:415278-431023
CHMP1A	ENST00000547687, ENST00000550872	0.570366869174407, 0.729331122318459	chr16:89710842-89713288, chr16:89715586-89724105
CHMP2A	ENST00000600118	0.545846743515978	chr19:59062932-59066005
CHMP2B	ENST00000263780	-0.759189649579879	chr3:87276434-87304698
CHMP3	ENST00000409225	0.588870986135591	chr2:86732566-86790602
CHMP4A	ENST00000530996	0.769512709383209	chr14:24678829-24682695
CHMP6	ENST00000572525	-0.706499594631951	chr17:78965397-78972945
CHN1	ENST00000409900, ENST00000444394, ENST00000444573	-0.747036716872766, -0.775459217926283, -0.724540056642264	chr2:175664090-175869954, chr2:175666448-175712293, chr2:175677104-175711926
CHPT1	ENST00000229266	-0.547097361027956	chr12:102091404-102122852
CHPT1	ENST00000546490	0.793969257471002	chr12:102091631-102108062
CHRDL1	ENST00000372042	-0.67118637495847	chrX:109919003-110039039
CHST11	ENST00000303694	0.542623468363849	chr12:104850750-105155792
CHST5	ENST00000541075	0.504074591247941	chr16:75563046-75565538
CHTF18	ENST00000565787	-0.504582912344094	chr16:841136-842814
CHTF18	ENST00000493715	0.592551529459396	chr16:844701-846758
CHTOP	ENST00000368690	0.594238751452764	chr1:153609064-153617946
CIAPIN1	ENST00000564885, ENST00000567518	-0.711075986026341, -0.515612797808562	chr16:57463088-57464558, chr16:57462098-57481331
CIR1	ENST00000342016	-0.531736060438144	chr2:175212749-175260443
CIRBP	ENST00000413636, ENST00000589235, ENST00000589660, ENST00000589686, ENST00000590188	-0.616701920211247, -0.565352499621711, -0.531672703011361, -0.529047827284065, -0.687118577708986	chr19:1269330-1273108, chr19:1269348-1274809, chr19:1266651-1272641, chr19:1269330-1274362, chr19:1272915-1274439
CISD1	ENST00000489785	-0.886935138760259	chr10:60033145-60047592
CIT	ENST00000544588	0.84035556837312	chr12:120152013-120156806
CITED1	ENST00000445983	0.692065625987253	chrX:71521489-71525764
CIZ1	ENST00000471839, ENST00000476239	-0.602966169800572, -0.839489360276637	chr9:130928547-130939887, chr9:130939866-130943077
CIZ1	ENST00000420484, ENST00000474442, ENST00000488559	0.502193220677759, 0.972432319782665, 0.54673653480887	chr9:130947907-130953731, chr9:130943077-130952746, chr9:130941329-130953767
CKB	ENST00000553878, ENST00000554282, ENST00000555659	-0.832219812180582, -0.635529878027248, -0.89005203472932	chr14:103987599-103989033, chr14:103986015-103987780, chr14:103987957-103989167
CKB	ENST00000555039	0.913000294108449	chr14:103986328-103987438
CKLF-CMTM1	ENST00000527729	0.62076819759159	chr16:66586515-66613038
CKMT1B	ENST00000300283	-0.554748780704209	chr15:43885251-43891604
CLASP2	ENST00000468888, ENST00000487553, ENST00000539981	-0.585530153811855, -0.785393030025929, -0.539629456439363	chr3:33537736-33759541, chr3:33539958-33576858, chr3:33537740-33686807
CLASP2	ENST00000313350	0.687994096107089	chr3:33643904-33686984
CLASRP	ENST00000587472	-0.765803391518731	chr19:45572340-45574131
CLASRP	ENST00000592056	0.58323516768182	chr19:45542307-45556345
CLCC1	ENST00000369971, ENST00000473062	-0.54420540584116, -0.605416325188313	chr1:109472129-109506111, chr1:109472560-109486149
CLCN2	ENST00000430397	0.553889286302505	chr3:184064008-184074808
CLCN3	ENST00000507875, ENST00000511092	-0.59442448813378, -0.776513352799266	chr4:170581212-170634338, chr4:170533783-170610296
CLCN3	ENST00000515420	0.678716184337812	chr4:170616781-170628039
CLCN4	ENST00000421085	0.884800514202435	chrX:10126539-10201760
CLDN11	ENST00000451576, ENST00000486429	0.797286800039322, 0.91589819908404	chr3:170136854-170425939, chr3:170136662-170141530
CLDN15	ENST00000401528	0.510560822695271	chr7:100875372-100882101
CLDND1	ENST00000510545	-0.609892392725761	chr3:98234330-98241803
CLDND1	ENST00000506575, ENST00000506927, ENST00000511081, ENST00000513287	0.834062498695941, 0.599663297771735, 0.787067462465106, 0.52617859061783	chr3:98239999-98241446, chr3:98235497-98236189, chr3:98235387-98241749, chr3:98235496-98241598
CLEC2L	ENST00000521281	-0.788071616862623	chr7:139208827-139228996
CLIC4	ENST00000374379, ENST00000497755	-0.582335767547914, -0.661595300563554	chr1:25071847-25170815, chr1:25071872-25166398
CLIC4	ENST00000489758	0.543984119128968	chr1:25071899-25124454
CLINT1	ENST00000411809	-0.67661211578482	chr5:157213296-157286183
CLIP1	ENST00000537178	-0.504446408796699	chr12:122756589-122907179
CLIP3	ENST00000590559, ENST00000593074	0.58475628140319, 0.920955195693163	chr19:36517853-36524245, chr19:36506937-36523573
CLIP4	ENST00000320081	-0.561422254418134	chr2:29338291-29406679
CLK1	ENST00000434813	-0.574945987414521	chr2:201717918-201729284
CLK3	ENST00000564468	0.876074965509478	chr15:74918193-74922303
CLK4	ENST00000316308	-0.562632470803755	chr5:178029664-178054115
CLMN	ENST00000555336	0.608695902847578	chr14:95679561-95762580
CLN3	ENST00000354630	0.657858477274561	chr16:28488600-28503381
CLOCK	ENST00000309964	-0.522686405130549	chr4:56294069-56376194
CLOCK	ENST00000479384	0.734231457656765	chr4:56308444-56309922
CLPP	ENST00000597326	0.826159402384129	chr19:6361757-6368556
CLPTM1	ENST00000337392, ENST00000591304	-0.600303115679436, -0.90125767641527	chr19:45458502-45496599, chr19:45458637-45488561
CLPTM1	ENST00000546079, ENST00000586915	0.965541753267834, 0.582099251555636	chr19:45457847-45496448, chr19:45495525-45496452
CLPTM1L	ENST00000320927	0.537833051262293	chr5:1317982-1344999
CLPX	ENST00000560166	-0.610598323298988	chr15:65447016-65448189
CLSTN3	ENST00000535313, ENST00000541667	-0.688378537589088, -0.653202274780878	chr12:7309306-7310901, chr12:7283023-7289440
CLSTN3	ENST00000534830, ENST00000535452, ENST00000540931, ENST00000541770, ENST00000541953	0.688801567895577, 0.548494998829728, 0.614600967045443, 0.694419440252012, 0.858100127678788	chr12:7283915-7288114, chr12:7283683-7288039, chr12:7288044-7289911, chr12:7295733-7302285, chr12:7282293-7287941
CLTA	ENST00000345519	-0.510283627092884	chr9:36190919-36212053
CLTA	ENST00000242285	0.932093772566338	chr9:36190933-36212056
CLTB	ENST00000345807, ENST00000502877	-0.707035049701747, -0.658233148358812	chr5:175819455-175843570, chr5:175819793-175843539
CLTB	ENST00000508425	0.810411630612138	chr5:175819642-175843262
CLTC	ENST00000498711	-0.522494368741497	chr17:57766516-57772473
CLTC	ENST00000483176, ENST00000584313	0.847493950526074, 0.697082749639067	chr17:57733321-57741353, chr17:57697303-57728677
CLU	ENST00000519742, ENST00000520491, ENST00000520796, ENST00000522502, ENST00000523396	-0.918979250599724, -0.908825559678612, -0.858248855527837, -0.99339064223782, -0.645031562615076	chr8:27463870-27469483, chr8:27463880-27468735, chr8:27462657-27468722, chr8:27461734-27462856, chr8:27466453-27472215
CLU	ENST00000522098	0.687689056804401	chr8:27456053-27462856
CLUAP1	ENST00000576117	0.585178742707645	chr16:3552043-3558464
CLUH	ENST00000572014, ENST00000574210	0.595616300581945, 0.666129557800204	chr17:2595600-2597448, chr17:2594846-2598243
CMPK1	ENST00000371873, ENST00000450808	-0.601670480639954, -0.567712753956402	chr1:47799468-47844511, chr1:47799585-47842795
CMPK1	ENST00000371870	0.576946215117988	chr1:47799612-47839115
CMSS1	ENST00000491299	-0.52280232939219	chr3:99536726-99891248
CMTM5	ENST00000342473	-0.785232305831995	chr14:23846245-23848981
CNBP	ENST00000500450, ENST00000504813	-0.543583345556788, -0.504243390216279	chr3:128888411-128902753, chr3:128888411-128902765
CNBP	ENST00000441626, ENST00000512338	0.657115069103271, 0.550846785828664	chr3:128888944-128902753, chr3:128890010-128902765
CNDP1	ENST00000584316	-0.938823994162218	chr18:72228197-72243970
CNDP2	ENST00000582620	-0.915412814321889	chr18:72167163-72180821
CNDP2	ENST00000324262, ENST00000577409	0.540169635956481, 0.555285540704739	chr18:72163442-72188363, chr18:72183565-72186093
CNEP1R1	ENST00000389134, ENST00000427478	-0.567433391603944, -0.70032279715526	chr16:50059144-50069511, chr16:50059172-50070988
CNIH1	ENST00000557690	0.592086487010913	chr14:54894240-54908109
CNKSR2	ENST00000485012	-0.738647507037292	chrX:21549973-21609216
CNKSR2	ENST00000479158	0.895778539123016	chrX:21508576-21550140
CNKSR3	ENST00000433165	-0.540915955129046	chr6:154726596-154755207
CNN3	ENST00000545882	-0.618567967178995	chr1:95362978-95391337
CNNM2	ENST00000369875	0.719731456689416	chr10:104678073-104687375
CNNM3	ENST00000480035	0.501943781644649	chr2:97494302-97498310
CNOT2	ENST00000418359, ENST00000549709, ENST00000552915	-0.576937543901122, -0.874963311055137, -0.55061999158344	chr12:70636809-70748773, chr12:70735889-70747700, chr12:70637212-70732535
CNOT3	ENST00000457463	0.629655713554236	chr19:54653294-54658192
CNOT4	ENST00000473470	0.504145817360661	chr7:135047750-135072639
CNOT6	ENST00000507016, ENST00000510148	-0.652904617150152, -0.762203163005148	chr5:179921446-179976995, chr5:179921411-179922755
CNOT7	ENST00000523917	-0.608461538944121	chr8:17089078-17104387
CNOT8	ENST00000517876, ENST00000520671	-0.626196082825337, -0.704049142978739	chr5:154237811-154256352, chr5:154238186-154255018
CNOT8	ENST00000521729	0.823438121468688	chr5:154238213-154255147
CNP	ENST00000486438, ENST00000585452, ENST00000589772	0.605117673694397, 0.665452604891317, 0.99459408647369	chr17:40123626-40125980, chr17:40119800-40120603, chr17:40119350-40120504
CNPPD1	ENST00000453038	0.640736144427959	chr2:220037615-220042035
CNPY2	ENST00000551286	0.576562664132709	chr12:56704784-56709714
CNPY3	ENST00000394142	-0.663244210053797	chr6:42896981-42907007
CNPY4	ENST00000480692	-0.518166441452143	chr7:99719674-99722699
CNR1	ENST00000551417	-0.519210773701003	chr6:88854759-88875634
CNTN1	ENST00000347616, ENST00000547702, ENST00000551295	-0.593171200644427, -0.619132082654412, -0.602120619355978	chr12:41302155-41464094, chr12:41086243-41366237, chr12:41086353-41466220
CNTN1	ENST00000348761, ENST00000548481	0.594790971659962, 0.741621486077286	chr12:41302160-41464067, chr12:41422915-41464043
CNTN2	ENST00000532366	0.537099147814778	chr1:205026865-205027542
CNTN4	ENST00000418658	0.506481534392109	chr3:2140609-3099637
CNTNAP2	ENST00000463592	-0.578044563332203	chr7:148036563-148118090
CNTNAP4	ENST00000469667	0.809804251213039	chr16:76311560-76592580
COA5	ENST00000409997	0.860917693991414	chr2:99218844-99224978
COG2	ENST00000366669	-0.690324928758854	chr1:230778237-230829728
COL11A2	ENST00000395197	0.528953935641242	chr6:33130468-33160245
COL1A2	ENST00000297268	0.629336766527574	chr7:94023872-94060544
COL21A1	ENST00000467216	-0.515098331797978	chr6:55924868-55929407
COL4A3BP	ENST00000380494	-0.552923760177646	chr5:74666927-74807963
COL6A1	ENST00000463060	0.611570436543256	chr21:47420844-47423063
COL7A1	ENST00000465238	0.606177230328504	chr3:48601505-48602452
COL9A2	ENST00000466267, ENST00000495948	-0.55276164557946, -0.599560826870712	chr1:40767483-40770669, chr1:40781064-40782945
COL9A3	ENST00000463487	0.612434934376539	chr20:61455773-61460851
COLGALT1	ENST00000600474	0.739585519922752	chr19:17667369-17679386
COLQ	ENST00000603752	0.64005103441866	chr3:15491672-15492386
COMMD1	ENST00000471704	-0.767361704465926	chr2:62132781-62228227
COMMD1	ENST00000427417	0.649079046901494	chr2:62228113-62374382
COMMD2	ENST00000473414	-0.506740913789805	chr3:149456256-149470286
COMMD5	ENST00000450361	0.519866793578794	chr8:146075572-146079121
COMT	ENST00000493893	0.796126997553234	chr22:19950867-19951823
COMTD1	ENST00000372538	0.502669904984676	chr10:76993726-76995769
COPB2	ENST00000333188	-0.74388150489046	chr3:139076247-139108574
COPE	ENST00000600528	-0.692812656579422	chr19:19010322-19010746
COPG1	ENST00000513410	-0.611923347951316	chr3:128982753-128986078
COPG1	ENST00000504547	0.857533870183671	chr3:128979069-128984518
COPRS	ENST00000579984	-0.782394152441662	chr17:30179237-30186232
COPS2	ENST00000299259, ENST00000388901	-0.630121026639772, -0.564335385543663	chr15:49419546-49447858, chr15:49417491-49447849
COPS2	ENST00000542928	0.739075647513108	chr15:49419732-49447801
COPS4	ENST00000264389	-0.505017133077776	chr4:83956242-83996971
COPS4	ENST00000503682, ENST00000511653	0.673811484978764, 0.522331819447644	chr4:83956359-83996950, chr4:83956377-83996909
COPS6	ENST00000468499, ENST00000474823	0.638135096953137, 0.900554846587518	chr7:99686612-99688871, chr7:99687984-99689373
COPS7A	ENST00000455113, ENST00000541866, ENST00000542150	-0.772014287736452, -0.613154135139425, -0.529370440284948	chr12:6833204-6840987, chr12:6833459-6839614, chr12:6833211-6839987
COPS7A	ENST00000538375, ENST00000538410	0.79649433055629, 0.907227217188622	chr12:6833300-6840263, chr12:6833247-6840998
COPS7B	ENST00000410017	0.647796147621617	chr2:232651154-232673433
COPS8	ENST00000419015	0.596199415730019	chr2:237994551-238002829
COPZ1	ENST00000552362	-0.75739355546807	chr12:54718922-54744374
COQ3	ENST00000254759	-0.584242359364128	chr6:99817275-99842080
COQ5	ENST00000551769	-0.592681356417227	chr12:120947865-120972237
COQ9	ENST00000563391	-0.743588566669972	chr16:57481640-57492228
CORO1A	ENST00000219150, ENST00000569469	-0.624117374106926, -0.596725484370219	chr16:30194742-30200397, chr16:30194937-30198488
CORO1A	ENST00000570045	0.941465038606513	chr16:30194929-30200285
CORO1B	ENST00000453768	0.573153206668647	chr11:67208261-67210943
CORO1C	ENST00000550032	0.867174672212772	chr12:109052634-109095132
CORO6	ENST00000577909	-0.674832789911109	chr17:27943125-27949925
CORO6	ENST00000492276	0.683062987838422	chr17:27945844-27949914
CORO7	ENST00000571059, ENST00000576437, ENST00000576637	0.731629583505082, 0.656037730252425, 0.660874673536843	chr16:4438013-4466630, chr16:4410445-4466627, chr16:4404968-4409628
COX11	ENST00000299335, ENST00000571584	-0.632807413666523, -0.514627141718438	chr17:53038566-53046146, chr17:53040263-53046064
COX14	ENST00000550654	-0.744632520911699	chr12:50505986-50514240
COX16	ENST00000557612	-0.669337427433671	chr14:70792784-70826417
COX18	ENST00000510031	0.531871058429556	chr4:73923830-73935443
COX20	ENST00000366528	-0.784885496841458	chr1:244998917-245006554
COX4I2	ENST00000490030	0.636104030343644	chr20:30225735-30232631
COX5A	ENST00000567270	-0.514045689683785	chr15:75212615-75230421
COX5A	ENST00000562233	0.834408254027758	chr15:75212615-75230411
COX6B1	ENST00000246554	-0.525621861164175	chr19:36139124-36149763
COX6B1	ENST00000590618	0.638494825161514	chr19:36142146-36149680
COX6C	ENST00000517682	-0.739672427223327	chr8:100890376-100905909
COX7A1	ENST00000437291, ENST00000481297	0.710320414084168, 0.581755217781504	chr19:36641823-36642927, chr19:36641823-36643351
COX7A2	ENST00000230459, ENST00000472311	-0.84090512522371, -0.892363811676331	chr6:75947392-75953644, chr6:75947538-75953501
CPEB1	ENST00000423133	-0.536677175483177	chr15:83213022-83240559
CPEB1	ENST00000568994	0.568711779065877	chr15:83226548-83240828
CPEB2	ENST00000507071	0.75137376911738	chr4:15005521-15068250
CPEB4	ENST00000265085	-0.618863165813721	chr5:173315282-173388979
CPLX1	ENST00000504062	-0.62593350019827	chr4:780318-798696
CPLX2	ENST00000393745, ENST00000502265	-0.74979158615418, -0.623090969317903	chr5:175298500-175307173, chr5:175299812-175306876
CPLX2	ENST00000512824	0.607471134254019	chr5:175298580-175306829
CPM	ENST00000546556	-0.614722063880405	chr12:69235976-69250324
CPNE1	ENST00000483495, ENST00000498056	0.632797246032776, 0.567762120717555	chr20:34214007-34220476, chr20:34214615-34215453
CPNE2	ENST00000565766	-0.676560659793407	chr16:57153110-57171160
CPNE4	ENST00000502818	0.732607863332668	chr3:131253866-131756806
CPNE5	ENST00000459703	0.855527590660189	chr6:36708551-36725158
CPNE6	ENST00000557889, ENST00000559207	-0.723779981731603, -0.66748830539102	chr14:24540395-24542303, chr14:24540789-24544793
CPNE6	ENST00000558995	0.544102209321067	chr14:24540157-24547295
CPNE7	ENST00000525982, ENST00000568977	0.626202553519462, 0.685758292620573	chr16:89642189-89650122, chr16:89655211-89663224
CPSF1	ENST00000526271, ENST00000529288, ENST00000532560	0.562272897475349, 0.531264161746708, 0.658077223852084	chr8:145618913-145619931, chr8:145620527-145621194, chr8:145625189-145626380
CPSF3L	ENST00000450926	-0.743599713058743	chr1:1247198-1260050
CPSF3L	ENST00000478641, ENST00000525164	0.554152165395164, 0.745553696165073	chr1:1246985-1250550, chr1:1247644-1249145
CPSF6	ENST00000435070, ENST00000550075	-0.543214088543444, -0.571078653969975	chr12:69633316-69668138, chr12:69633351-69646894
CPSF7	ENST00000340437, ENST00000448745	-0.533270285138551, -0.575989460357333	chr11:61170120-61197383, chr11:61171890-61196776
CPT1B	ENST00000475238	0.535603150211295	chr22:51010311-51011529
CPT1C	ENST00000595568	0.535616800211323	chr19:50194848-50209221
CRABP1	ENST00000299529	0.593809748834929	chr15:78632665-78640572
CRAT	ENST00000455396	0.859851458543107	chr9:131857484-131860650
CRBN	ENST00000231948	-0.684069862226558	chr3:3191694-3221394
CREB1	ENST00000421139	-0.53974280715794	chr2:208394663-208442355
CREB5	ENST00000498316	0.526775353591181	chr7:28849025-28859176
CREG2	ENST00000486966	0.648007063169628	chr2:101999387-102003928
CRELD1	ENST00000414117, ENST00000489674	0.548226156086729, 0.694381834560403	chr3:9976102-9984859, chr3:9982807-9986107
CRHBP	ENST00000506501	0.63226024857737	chr5:76248873-76254847
CRHR1	ENST00000535778	0.524543377286108	chr17:43910503-43913010
CRIM1	ENST00000481321	0.65110445614304	chr2:36706685-36726555
CRIP2	ENST00000551836	0.709444158048237	chr14:105941159-105945553
CRK	ENST00000398970	-0.624215922570293	chr17:1323982-1359517
CRLF1	ENST00000593286, ENST00000596360	0.55565632810605, 0.514879155460417	chr19:18710509-18718551, chr19:18704046-18704944
CROCCP3	ENST00000589964	0.507592781521178	chr1:16817140-16825752
CRTAP	ENST00000449224	0.660031573075051	chr3:33155545-33184650
CRYAB	ENST00000533280	-0.568133264661155	chr11:111779343-111781468
CRYL1	ENST00000382812	-0.572890903902715	chr13:20977809-21099996
CRYM	ENST00000570401, ENST00000571358	-0.831138518707681, -0.53897435199097	chr16:21255192-21273479, chr16:21289495-21295425
CRYM	ENST00000572914	0.549358655749427	chr16:21281177-21289846
CRYZ	ENST00000340866	-0.747082454187787	chr1:75171169-75198714
CRYZL1	ENST00000468349	-0.528387377243897	chr21:34961766-34964024
CRYZL1	ENST00000414079	0.870821730057817	chr21:34968367-34975754
CSAD	ENST00000444623, ENST00000548698	0.676691879537618, 0.847786551705488	chr12:53551922-53574693, chr12:53554947-53567554
CSDE1	ENST00000339438	-0.507384595223274	chr1:115259533-115300604
CSDE1	ENST00000483407, ENST00000525878	0.665682458730372, 0.870457540758947	chr1:115260422-115261559, chr1:115282373-115301297
CSE1L	ENST00000262982	-0.50478253845704	chr20:47662848-47713489
CSGALNACT1	ENST00000311540	-0.595836389305529	chr8:19261672-19540272
CSK	ENST00000569462	-0.565052290609577	chr15:75074945-75091702
CSK	ENST00000562066	0.83496401866022	chr15:75090776-75091739
CSMD1	ENST00000520630	0.645793716370882	chr8:3326233-3372881
CSNK1A1	ENST00000504676	-0.597868499803474	chr5:148875616-148929862
CSNK1E	ENST00000498529	0.901842534665368	chr22:38692631-38696070
CSNK1G2	ENST00000591752	-0.689610253812341	chr19:1942463-1978347
CSNK2A1	ENST00000609606	0.824913302115522	chr20:480369-524373
CSNK2B	ENST00000375865	-0.750947634945866	chr6:31634068-31637847
CSRNP3	ENST00000342316	-0.576103528049867	chr2:166428848-166545917
CSRP1	ENST00000526317	0.674586344256358	chr1:201453804-201476251
CSTF3	ENST00000323959, ENST00000431742	-0.557074806912119, -0.78657805435498	chr11:33106129-33183011, chr11:33163010-33183037
CTBP1	ENST00000382950, ENST00000511907	0.592445191672313, 0.605587655287248	chr4:1206062-1207542, chr4:1207778-1210195
CTBP2	ENST00000337195	-0.669361293202541	chr10:126676420-126849082
CTBP2	ENST00000395705	0.526262106722227	chr10:126681835-126691569
CTDNEP1	ENST00000572043	0.662905750965452	chr17:7147357-7155810
CTDSP1	ENST00000494067	-0.537470960332031	chr2:219264855-219267154
CTNNA1	ENST00000302763, ENST00000518910, ENST00000520520, ENST00000523298	-0.706038918791033, -0.560483211828187, -0.556006683443698, -0.697733744660655	chr5:138089111-138270723, chr5:138089119-138160423, chr5:138266326-138269851, chr5:138211088-138253482
CTNNA1	ENST00000540387	0.627627157607446	chr5:138211341-138270717
CTNNA3	ENST00000373744	0.551103740097311	chr10:67679776-69407271
CTNNB1	ENST00000396185	-0.555897043170819	chr3:41240995-41281934
CTNNB1	ENST00000405570	0.652502461172765	chr3:41236400-41280844
CTNND1	ENST00000526772, ENST00000530068	-0.770829888222037, -0.719638746876426	chr11:57529268-57586650, chr11:57549074-57564056
CTNND1	ENST00000533189	0.847469031998201	chr11:57520773-57569596
CTNND2	ENST00000503622, ENST00000507430	0.915472661765182, 0.52249907582227	chr5:10973451-11588960, chr5:11364709-11385049
CTPS1	ENST00000464283	-0.508956967718933	chr1:41467210-41475261
CTRL	ENST00000573845, ENST00000576915	0.743241767332316, 0.541494244096306	chr16:67961542-67963577, chr16:67963800-67965388
CTSA	ENST00000419493	0.571943799654139	chr20:44521390-44523771
CTSH	ENST00000534038	-0.793823347520163	chr15:79224347-79237388
CTTN	ENST00000376561	-0.899573785975613	chr11:70244646-70282685
CUL2	ENST00000468804	-0.853945814780014	chr10:35349801-35378963
CUL4A	ENST00000375440	-0.668206307924247	chr13:113863857-113917896
CUL4B	ENST00000371322	-0.574989103979863	chrX:119658463-119694555
CUL5	ENST00000393094	-0.650607051991589	chr11:107879458-107978503
CUL5	ENST00000526303	0.537620948542029	chr11:107879681-107917220
CUL9	ENST00000506830	0.603166408535536	chr6:43181560-43192323
CUTA	ENST00000607266	0.936515358123902	chr6:33384326-33385708
CUTC	ENST00000471520	-0.667331670822943	chr10:101492037-101515465
CUX1	ENST00000425244	0.553321502691972	chr7:101459300-101927249
CWC15	ENST00000279839	-0.902131530473571	chr11:94695792-94706776
CWC22	ENST00000295749	-0.713711532811105	chr2:180809855-180871840
CWC25	ENST00000582713	-0.614732123658853	chr17:36963052-36981608
CX3CL1	ENST00000564948	-0.686064808019173	chr16:57406436-57416390
CXADR	ENST00000284878	-0.602306657269174	chr21:18884699-18942418
CXorf23	ENST00000456553	-0.508420857673981	chrX:19932280-19933153
CXorf40B	ENST00000370406	-0.579870735961012	chrX:149100414-149107029
CXXC1	ENST00000412036, ENST00000586568	0.66074785003928, 0.501367638490257	chr18:47808712-47814006, chr18:47809449-47810393
CXXC5	ENST00000515038	0.615210051548973	chr5:139060542-139062696
CYB561	ENST00000392976	0.56651834166543	chr17:61509667-61523545
CYB561D2	ENST00000232508	0.630488740686151	chr3:50388275-50391500
CYB5D1	ENST00000570446	0.546023932835496	chr17:7761347-7763092
CYB5D2	ENST00000573984	0.797517648523214	chr17:4046995-4090605
CYB5R2	ENST00000534698	0.727294601774692	chr11:7686364-7688991
CYB5R3	ENST00000402438	-0.82039843448412	chr22:43015749-43042966
CYB5R3	ENST00000407332	0.51414245071874	chr22:43014858-43032896
CYBA	ENST00000565588	0.722532591542	chr16:88709921-88713233
CYBRD1	ENST00000321348, ENST00000375252	-0.58171831716993, -0.500706277516073	chr2:172378857-172414643, chr2:172378986-172414156
CYCSP45	ENST00000402289	-0.653404007947543	chrX:153106705-153107020
CYFIP2	ENST00000523119	-0.614597718186791	chr5:156693132-156820231
CYGB	ENST00000589342	-0.639253661950003	chr17:74524363-74533734
CYHR1	ENST00000438911	0.584525939444085	chr8:145674964-145690418
CYP26B1	ENST00000546307	0.572400220382493	chr2:72359323-72374963
CYP4F26P	ENST00000433357	0.524499981668253	chr9:33580692-33605280
CYP4F29P	ENST00000420685	0.616248088526433	chr21:15219079-15220034
CYP4F35P	ENST00000578285	0.550102875545439	chr18:14340402-14342524
D2HGDH	ENST00000417686	0.835686908705365	chr2:242681975-242688318
DAAM1	ENST00000395125	-0.514790315241066	chr14:59730172-59838123
DAB1	ENST00000371236	-0.608127286469771	chr1:57460450-57889729
DAD1	ENST00000543337	-0.512959902770273	chr14:23033903-23058128
DAD1	ENST00000538631	0.506843245683808	chr14:23033807-23058063
DAGLB	ENST00000425398	0.83370647109057	chr7:6449147-6487565
DANCR	ENST00000425653	0.894135041214514	chr4:53578947-53580304
DAP3	ENST00000463295, ENST00000491777	0.873124207228459, 0.662285296384875	chr1:155699131-155708320, chr1:155706802-155708801
DAPK1	ENST00000489291	0.587663048114261	chr9:90113920-90322297
DAPK3	ENST00000545797	-0.620052082841555	chr19:3958450-3971068
DARS	ENST00000264161	-0.704394682410736	chr2:136664246-136743254
DAXX	ENST00000266000	-0.604392332714609	chr6:33286334-33290787
DAZAP1	ENST00000592453	-0.628813794123321	chr19:1407733-1430006
DAZAP1	ENST00000590419	0.515398618776548	chr19:1409822-1418708
DAZAP2	ENST00000449723	-0.544078248734876	chr12:51632507-51637715
DAZAP2	ENST00000549497, ENST00000551313	0.512159910974915, 0.9021648253427	chr12:51632697-51636235, chr12:51633078-51636294
DBI	ENST00000409094	-0.794669612338672	chr2:120124564-120130057
DBN1	ENST00000309007, ENST00000471767	-0.538125900621744, -0.637385433383776	chr5:176883608-176900742, chr5:176893831-176894599
DBN1	ENST00000393563, ENST00000506117	0.888132977192842, 0.912668197566675	chr5:176884367-176889390, chr5:176894490-176899871
DBNL	ENST00000423561, ENST00000429716, ENST00000440166	0.606380039559104, 0.535328947922545, 0.530300193333592	chr7:44084328-44097532, chr7:44084306-44100927, chr7:44084274-44100744
DBR1	ENST00000463982	0.62344828700155	chr3:137890161-137893708
DCAF5	ENST00000554681	-0.550086981576097	chr14:69558390-69619757
DCAF6	ENST00000450548	-0.557070536729889	chr1:167905020-167956785
DCAF7	ENST00000582103	0.795003866793395	chr17:61627842-61671628
DCAF8	ENST00000473382, ENST00000477163, ENST00000497354	-0.916340304340972, -0.772423560340908, -0.524534878335396	chr1:160186951-160188648, chr1:160186342-160194262, chr1:160187473-160190724
DCAF8	ENST00000368074	0.692537251686762	chr1:160185504-160232291
DCN	ENST00000552962	-0.59829430817403	chr12:91539512-91576601
DCN	ENST00000420120, ENST00000547568, ENST00000552145	0.566096745028798, 0.684360305217837, 0.757156727336135	chr12:91539834-91572329, chr12:91539834-91576582, chr12:91552074-91576429
DCP2	ENST00000389063	-0.527921387875695	chr5:112312432-112356667
DCP2	ENST00000510046	0.674242822539592	chr5:112312490-112321707
DCPS	ENST00000530860	0.640749981781398	chr11:126201298-126215644
DCTD	ENST00000507543	0.799941238307282	chr4:183811407-183838514
DCTN1	ENST00000409567	-0.676188288187422	chr2:74588625-74607426
DCTN1	ENST00000495643, ENST00000497666	0.952189938395723, 0.696616862583125	chr2:74593098-74595140, chr2:74588281-74596522
DCTN2	ENST00000547345, ENST00000551611	-0.547415675922057, -0.658357616753737	chr12:57928760-57940971, chr12:57927735-57929628
DCTN6	ENST00000221114	-0.800047431152697	chr8:30013812-30041156
DCTN6	ENST00000520829, ENST00000522141	0.778707514776788, 0.601398671884807	chr8:30013884-30038537, chr8:30013834-30040977
DCTPP1	ENST00000565758	0.662951922186902	chr16:30435354-30441313
DCUN1D1	ENST00000292782, ENST00000469954	-0.546275383518181, -0.575412874277137	chr3:182655861-182698431, chr3:182662821-182703741
DCUN1D2	ENST00000465938	0.584581422279131	chr13:114128511-114138505
DCUN1D4	ENST00000505403	-0.570400529034596	chr4:52709744-52758017
DCUN1D5	ENST00000529076	0.50033782802011	chr11:102959999-102962855
DCXR	ENST00000577712, ENST00000579155, ENST00000582074	0.71180315701289, 0.528559453459208, 0.711918181344815	chr17:79994168-79995556, chr17:79994268-79995565, chr17:79993779-79994804
DDAH1	ENST00000539042	-0.686308476901595	chr1:85784168-85930827
DDAH2	ENST00000480913	0.838067397436518	chr6:31694814-31698004
DDB1	ENST00000540784, ENST00000542337	-0.653062158736272, -0.511004243196551	chr11:61081519-61091738, chr11:61096945-61100696
DDHD2	ENST00000520272, ENST00000531344	-0.741877799117113, -0.525573709900097	chr8:38089470-38120287, chr8:38099745-38103675
DDHD2	ENST00000526237	0.819269273172271	chr8:38089212-38097885
DDOST	ENST00000464364	-0.867907535663437	chr1:20981932-20987881
DDR1	ENST00000465966	-0.560213190814589	chr6:30861131-30864823
DDR1	ENST00000376568	0.649370638589268	chr6:30852234-30867930
DDR2	ENST00000367922	-0.519400457898273	chr1:162602254-162757190
DDRGK1	ENST00000470203	0.904274714478259	chr20:3171165-3175960
DDX10	ENST00000322536	-0.615300425703688	chr11:108535751-108811657
DDX17	ENST00000396821	-0.873748432326973	chr22:38879444-38902342
DDX17	ENST00000431312	0.645121459322857	chr22:38881681-38884966
DDX18	ENST00000263239	-0.546887846204151	chr2:118572225-118589955
DDX21	ENST00000354185	-0.531142885191592	chr10:70715883-70744829
DDX23	ENST00000550834	-0.654488221349365	chr12:49223839-49233638
DDX24	ENST00000555054, ENST00000556635	-0.51515651170258, -0.823397234676255	chr14:94517310-94547548, chr14:94517533-94519724
DDX25	ENST00000263576	-0.554428477250592	chr11:125774257-125793005
DDX39A	ENST00000590315	0.590933701865979	chr19:14521119-14523994
DDX39B	ENST00000415382	-0.518918365796715	chr6:31498029-31509780
DDX39B	ENST00000419020, ENST00000449757, ENST00000453105	0.726318380970286, 0.760698591519761, 0.541958237698035	chr6:31506658-31509780, chr6:31504399-31509506, chr6:31502587-31509768
DDX3X	ENST00000399959	-0.524243820797051	chrX:41192650-41209462
DDX41	ENST00000503078, ENST00000507900	0.613887392702237, 0.511335584933428	chr5:176938578-176943962, chr5:176938600-176942334
DDX46	ENST00000354283	-0.793619920473207	chr5:134094493-134164986
DDX46	ENST00000513592	0.686290348272818	chr5:134117740-134130614
DDX49	ENST00000598972	0.666826967462613	chr19:19030537-19035091
DDX5	ENST00000578491, ENST00000578758, ENST00000578804, ENST00000584279	-0.913959601338568, -0.730777628965796, -0.644024836344733, -0.641753485606044	chr17:62496941-62499214, chr17:62496251-62498468, chr17:62496031-62502074, chr17:62500181-62502804
DDX54	ENST00000551912	-0.744361552430291	chr12:113596646-113599261
DDX55	ENST00000541259, ENST00000543016	-0.712708874283744, -0.678799331412837	chr12:124097761-124104175, chr12:124101104-124103325
DDX6	ENST00000526070	0.764083696685987	chr11:118625297-118661657
DEAF1	ENST00000524786, ENST00000525626, ENST00000526790, ENST00000527170, ENST00000530813	0.647106841848908, 0.67629629422474, 0.693732621104567, 0.696087242337566, 0.681250128352366	chr11:687911-692350, chr11:686931-706715, chr11:674371-678779, chr11:644232-687936, chr11:653961-684971
DECR1	ENST00000517301	-0.811832529596673	chr8:91042682-91064075
DEDD	ENST00000473679	-0.656012958948675	chr1:161092052-161102240
DEF8	ENST00000563795, ENST00000563848	0.637656156445671, 0.68421345010756	chr16:90015210-90032714, chr16:90024839-90028531
DEGS2	ENST00000305631, ENST00000553834	0.522757868703666, 0.628185038748223	chr14:100612755-100626500, chr14:100612913-100625932
DEK	ENST00000503715, ENST00000515742	-0.546986553798334, -0.505772787747023	chr6:18255966-18264772, chr6:18256603-18264439
DENND3	ENST00000520571	0.643958056244322	chr8:142198996-142200723
DENND4B	ENST00000464048, ENST00000477746, ENST00000494683	0.814089911122256, 0.670685983970356, 0.635301801608528	chr1:153914754-153915557, chr1:153908308-153909118, chr1:153913370-153913910
DENND5A	ENST00000526707, ENST00000531747	-0.500867418737168, -0.574604807876605	chr11:9167259-9286674, chr11:9163487-9171720
DENND5A	ENST00000524446, ENST00000528725, ENST00000532696	0.841509810978441, 0.934775062282214, 0.93589386223169	chr11:9166608-9173954, chr11:9161049-9165726, chr11:9225078-9228265
DENND5B	ENST00000306833, ENST00000389082	-0.520908675885545, -0.595203108403366	chr12:31535156-31653492, chr12:31535156-31744031
DENR	ENST00000280557	-0.577822242744515	chr12:123237320-123255611
DEPDC5	ENST00000458532	-0.721604050045103	chr22:32164837-32180244
DERL1	ENST00000523036	-0.557516649795295	chr8:124027685-124038012
DES	ENST00000373960, ENST00000483395	0.567475952273942, 0.683192566656859	chr2:220283098-220291461, chr2:220290241-220290906
DFFB	ENST00000461150	-0.502483156881617	chr1:3800070-3801993
DGAT1	ENST00000524844	0.631480434182442	chr8:145540737-145541984
DGCR2	ENST00000545799	0.595798809409887	chr22:19023800-19109920
DGCR6	ENST00000436645	0.77672712485084	chr22:18896175-18899591
DGCR8	ENST00000485802	-0.507735221967239	chr22:20094089-20096707
DGKA	ENST00000554434, ENST00000556344	0.604923692655899, 0.720822767930846	chr12:56333064-56335110, chr12:56331308-56333399
DGKB	ENST00000403951, ENST00000407950	-0.612075597528785, -0.507513775590177	chr7:14184673-14942986, chr7:14187933-14942467
DGKD	ENST00000480535	-0.623814279908774	chr2:234356346-234357801
DGKD	ENST00000472732	0.676693566527893	chr2:234317536-234344570
DGKI	ENST00000453654	-0.545486852674026	chr7:137065782-137531282
DGKZ	ENST00000318201, ENST00000528615, ENST00000543978	-0.583661748320367, -0.767075326052076, -0.644217433173886	chr11:46369137-46401917, chr11:46366952-46401660, chr11:46368955-46402104
DGKZ	ENST00000395574, ENST00000524869, ENST00000527903, ENST00000529698	0.576481980195896, 0.695650532409511, 0.751347883185284, 0.677240312239267	chr11:46366986-46402104, chr11:46395978-46397418, chr11:46393274-46394447, chr11:46396573-46398900
DHCR24	ENST00000535035	0.541693350913543	chr1:55317582-55352481
DHPS	ENST00000597152	-0.666362766596517	chr19:12788104-12792146
DHPS	ENST00000593473, ENST00000594424	0.583930740488466, 0.71214518899328	chr19:12790757-12792667, chr19:12786556-12792020
DHRS4	ENST00000308178	-0.821540746467405	chr14:24422978-24438080
DHRS4-AS1	ENST00000554036	0.597371137911097	chr14:24422198-24423061
DHRS7	ENST00000557137	-0.785778523062789	chr14:60616817-60632026
DHRS7	ENST00000553986	0.551271237751156	chr14:60616176-60620723
DHRS7B	ENST00000578426	0.582601146008021	chr17:21030267-21094579
DHRSX	ENST00000412516	0.715050050110246	chrX:2161102-2419014
DHTKD1	ENST00000479283	0.560850276572843	chr10:12160777-12162358
DHX36	ENST00000329463, ENST00000479934	-0.531047605678836, -0.614899076710551	chr3:153993959-154042205, chr3:153995413-154002776
DHX38	ENST00000563650	-0.532480479085428	chr16:72131210-72133787
DHX38	ENST00000563819	0.859154189947375	chr16:72142194-72146538
DHX57	ENST00000497514	-0.839686884413208	chr2:39033545-39046102
DHX57	ENST00000477981	0.58055959789867	chr2:39025493-39030165
DHX9	ENST00000474446	0.583147745299154	chr1:182846048-182850780
DIABLO	ENST00000342392, ENST00000541656	-0.75513791445537, -0.597604480576032	chr12:122692320-122710599, chr12:122693052-122710520
DICER1	ENST00000343455	-0.561085640176568	chr14:95552564-95623759
DIMT1	ENST00000199320	-0.734078715454109	chr5:61683080-61699760
DIO2	ENST00000438257	-0.561348982070102	chr14:80663872-80677970
DIP2A	ENST00000479654	-0.590154211150652	chr21:47983572-47989621
DIP2A	ENST00000400274	0.737042427101301	chr21:47878811-47989621
DIP2B	ENST00000546732	0.519816353293718	chr12:51079668-51138878
DIRAS1	ENST00000588128	0.747217269358359	chr19:2717396-2721339
DIS3	ENST00000490646	-0.646233508447084	chr13:73333812-73355992
DIS3L	ENST00000319212	-0.556394890373102	chr15:66585884-66626082
DIS3L	ENST00000562314	0.681065483739934	chr15:66599157-66604239
DIS3L2	ENST00000409307	-0.626609190985433	chr2:232879637-233201340
DIS3L2	ENST00000424049	0.572416278867315	chr2:233028313-233199164
DISP2	ENST00000559721	0.544237417356122	chr15:40657207-40657895
DIXDC1	ENST00000524385	-0.541314514402838	chr11:111847629-111859779
DKC1	ENST00000492372	-0.689723554419317	chrX:154003393-154005186
DKC1	ENST00000426673	0.777236274350091	chrX:153995655-154003548
DKK3	ENST00000396505	-0.540799023773072	chr11:11984652-12030629
DLAT	ENST00000393051	-0.698453868926053	chr11:111896163-111935114
DLD	ENST00000205402, ENST00000437604	-0.743576928111575, -0.629926810355934	chr7:107531414-107561648, chr7:107531618-107560100
DLG1	ENST00000447466	-0.603085586633779	chr3:196842908-196910505
DLG2	ENST00000330014	-0.560593617582575	chr11:83170464-83984231
DLG3	ENST00000461646	-0.601314190644009	chrX:69717014-69722221
DLG4	ENST00000486626	0.652969997066665	chr17:7106626-7107726
DLGAP4	ENST00000475894	-0.775089157611406	chr20:35089740-35157040
DLGAP4	ENST00000339266, ENST00000479951	0.561131472605958, 0.648138869716425	chr20:35060120-35157038, chr20:35125397-35128930
DLL4	ENST00000249749	0.572065437227248	chr15:41221590-41231237
DLX1	ENST00000469444	0.700006716093219	chr2:172949476-172952779
DMAP1	ENST00000483741	-0.675923900432816	chr1:44684036-44685502
DMAP1	ENST00000372290	0.512992642617828	chr1:44679512-44684102
DMPK	ENST00000588522, ENST00000599392	-0.503061209406826, -0.613210681869852	chr19:46272974-46285810, chr19:46282160-46282827
DMPK	ENST00000593574, ENST00000596920	0.543640194063305, 0.580788173652902	chr19:46273767-46280705, chr19:46281027-46282426
DMRTC1B	ENST00000334036	0.719791252004381	chrX:71996971-72068632
DMTF1	ENST00000448598, ENST00000582204	0.845937042797487, 0.577387936876755	chr7:86781768-86795837, chr7:86823040-86824208
DMTN	ENST00000432128	-0.533343311562951	chr8:21912327-21940035
DMTN	ENST00000265800, ENST00000519333, ENST00000523266, ENST00000523782	0.831002747987572, 0.631352118907612, 0.570949014205076, 0.666863196611449	chr8:21915375-21940038, chr8:21924026-21926574, chr8:21916716-21940029, chr8:21912453-21940029
DMWD	ENST00000537879, ENST00000598237	0.70139757157459, 0.553688382044499	chr19:46287196-46288917, chr19:46293824-46295695
DMXL1	ENST00000311085	-0.552983914552677	chr5:118407184-118584822
DMXL2	ENST00000251076	-0.695433598659405	chr15:51739907-51915030
DMXL2	ENST00000559059	0.504620152871618	chr15:51742391-51747410
DNAAF1	ENST00000562024, ENST00000567666	-0.563854450763625, -0.501389772499175	chr16:84209368-84211524, chr16:84192686-84203582
DNAH1	ENST00000480649	0.842367878208328	chr3:52422898-52426572
DNAJA1	ENST00000330899	-0.543137100413285	chr9:33025208-33039905
DNAJA3	ENST00000574393	-0.586589588519687	chr16:4505492-4506776
DNAJA3	ENST00000576180	0.513343001984387	chr16:4499554-4506773
DNAJA4	ENST00000440911, ENST00000542636	-0.941652458475415, -0.77252751196909	chr15:78556885-78572883, chr15:78556950-78572401
DNAJA4	ENST00000343789	0.659578272400198	chr15:78556903-78574538
DNAJB14	ENST00000398991, ENST00000426476, ENST00000442697, ENST00000455208	-0.58635276163274, -0.653651761793004, -0.51650855447117, -0.70257344705846	chr4:100824934-100867752, chr4:100829885-100867715, chr4:100817404-100867883, chr4:100821791-100827754
DNAJB2	ENST00000392086, ENST00000392087, ENST00000439026	-0.637204950908152, -0.652098829708089, -0.525443203593813	chr2:220144065-220151620, chr2:220144186-220149560, chr2:220144238-220147651
DNAJB5	ENST00000312316	0.582038012629901	chr9:34989724-34998418
DNAJB6	ENST00000417758	-0.970109751473695	chr7:157129703-157178299
DNAJB6	ENST00000465908	0.638404276618459	chr7:157161494-157202695
DNAJC1	ENST00000376980	-0.544095709389646	chr10:22045465-22292654
DNAJC15	ENST00000379221	-0.685043907923266	chr13:43597338-43683045
DNAJC17	ENST00000220496	-0.734678744618338	chr15:41060066-41099675
DNAJC19	ENST00000479269	-0.77183396492465	chr3:180702352-180707306
DNAJC19	ENST00000486355	0.607891830757494	chr3:180702062-180707557
DNAJC2	ENST00000379263	-0.629200632303258	chr7:102952965-102985320
DNAJC21	ENST00000514237	-0.72118004133522	chr5:34936308-34954046
DNAJC24	ENST00000532385	-0.721251831006461	chr11:31391388-31429722
DNAJC27-AS1	ENST00000421842	0.530034840583413	chr2:25195051-25195699
DNAJC7	ENST00000585693	-0.752206674654263	chr17:40133612-40134421
DNAJC7	ENST00000590348	0.794131354884593	chr17:40140843-40170540
DNAJC8	ENST00000603289	-0.955620549909182	chr1:28525966-28531861
DNASE1L1	ENST00000369807	0.579843690788898	chrX:153630098-153637612
DNM1	ENST00000479174	-0.573167981961669	chr9:131003030-131008725
DNM1	ENST00000463998	0.623468303732241	chr9:130995842-131002062
DNM1L	ENST00000547932	-0.687906873586903	chr12:32832253-32871652
DNM2	ENST00000589106, ENST00000590806	0.644965062575177, 0.552794235996612	chr19:10939787-10941210, chr19:10919194-10942573
DNM3	ENST00000358155	-0.536022187596219	chr1:171810620-172381856
DNTTIP2	ENST00000359208	-0.569688086792126	chr1:94335353-94344718
DOC2A	ENST00000567332	0.619861892009207	chr16:30018552-30022312
DOCK4	ENST00000494769	0.511047719046033	chr7:111368476-111372570
DOCK5	ENST00000463457	-0.57421538657786	chr8:25249404-25253338
DOCK7	ENST00000454575	-0.603159426408551	chr1:62920568-63021605
DOCK9	ENST00000450257	0.551246779247355	chr13:99484027-99502334
DOHH	ENST00000586906	0.580815262327349	chr19:3491307-3494169
DOLPP1	ENST00000372546, ENST00000480255	0.56766068288871, 0.607060523223586	chr9:131843378-131852714, chr9:131846877-131847574
DONSON	ENST00000439593, ENST00000453626	-0.609140453792833, -0.946370225568926	chr21:34931847-34950669, chr21:34949841-34960952
DPF1	ENST00000412732, ENST00000438060	-0.547991803928077, -0.724384379568	chr19:38701648-38720317, chr19:38706881-38714601
DPF1	ENST00000456296	0.65467399759658	chr19:38702394-38720317
DPH1	ENST00000571710	-0.652945034973922	chr17:1943633-1946718
DPH1	ENST00000263083	0.739681721288006	chr17:1933403-1946724
DPH5	ENST00000370109	-0.644341955195178	chr1:101455618-101491328
DPH7	ENST00000475100	0.618902257273808	chr9:140458922-140473342
DPM1	ENST00000371588	-0.608011698264722	chr20:49551403-49575087
DPP6	ENST00000484789	-0.723574738719873	chr7:154659704-154672794
DPP6	ENST00000480367	0.537491500472207	chr7:154675277-154682940
DPP7	ENST00000463619, ENST00000472306	0.777630304086625, 0.55367652946829	chr9:140005057-140007564, chr9:140006450-140009143
DPP8	ENST00000341861	-0.510313380368825	chr15:65734800-65809611
DPP9	ENST00000595327	0.673219207372186	chr19:4685639-4690918
DPY30	ENST00000342166	-0.788712796778898	chr2:32248960-32264881
DPY30	ENST00000295066	0.560571848164453	chr2:32249170-32264874
DPYSL4	ENST00000368627, ENST00000493882	0.740684396171411, 0.564496124954578	chr10:134006263-134018739, chr10:134000562-134010397
DRAP1	ENST00000525501	-0.826952377612295	chr11:65686744-65688872
DRG1	ENST00000486584	-0.506165229380231	chr22:31795618-31807046
DRG2	ENST00000583355	0.719269370430332	chr17:17991320-18010914
DROSHA	ENST00000505601, ENST00000507438, ENST00000512124	0.72861481398879, 0.734191541955991, 0.795261587154586	chr5:31449383-31468113, chr5:31526435-31532303, chr5:31467565-31485018
DSCR3	ENST00000399001	-0.650619325122475	chr21:38597599-38639652
DST	ENST00000517937	-0.531608480375371	chr6:56599855-56716699
DST	ENST00000524186	0.697702597962152	chr6:56399986-56407606
DTNA	ENST00000599844, ENST00000601895	0.520693776158289, 0.626127807023389	chr18:32398411-32446125, chr18:32398225-32438279
DTNB	ENST00000407661	0.532026441202086	chr2:25600111-25896503
DTNBP1	ENST00000511762	-0.880608021743783	chr6:15524770-15663251
DTNBP1	ENST00000509674	0.526439182478137	chr6:15523285-15548593
DTX3	ENST00000549583	-0.538044452675692	chr12:57998421-58001250
DTX3	ENST00000550300	0.779916330552214	chr12:58001282-58002979
DUS1L	ENST00000577574	-0.573298054478973	chr17:80015755-80017970
DUS1L	ENST00000582529	0.546229612250218	chr17:80018752-80023763
DUSP15	ENST00000375966	0.719329496954269	chr20:30448869-30458432
DUSP5	ENST00000468749	0.708918411569573	chr10:112262504-112270195
DUSP6	ENST00000279488	-0.555312333506541	chr12:89741008-89747048
DUSP7	ENST00000495880	-0.525580128735731	chr3:52082934-52090566
DUSP8	ENST00000528778	0.59561539895634	chr11:1578752-1580673
DUT	ENST00000559416	-0.745767721240506	chr15:48623291-48634334
DVL1	ENST00000378888	0.514201716004048	chr1:1270655-1284730
DVL2	ENST00000576439	-0.556442761091915	chr17:7132862-7134098
DVL2	ENST00000576840	0.507296927929415	chr17:7129974-7131361
DYNC1H1	ENST00000555204, ENST00000555800	-0.846099534317196, -0.538534950740567	chr14:102486370-102493785, chr14:102504716-102505433
DYNC1H1	ENST00000555102	0.959854049101042	chr14:102508733-102510034
DYNC1I1	ENST00000447467	-0.69631637294177	chr7:95401865-95727736
DYNC1I2	ENST00000410079, ENST00000479806	0.568106353469613, 0.789587342391728	chr2:172543980-172604499, chr2:172583067-172604917
DYNC1LI2	ENST00000563628	-0.864249577968219	chr16:66757472-66763002
DYNC1LI2	ENST00000561727	0.703968252911016	chr16:66767875-66770140
DYNC2LI1	ENST00000605786	-0.608688804695045	chr2:44001220-44037136
DYRK1A	ENST00000426672	0.622457169691652	chr21:38739882-38853007
DYRK1B	ENST00000323039	-0.851337814174411	chr19:40315989-40324841
DYRK4	ENST00000540644	0.744502607168062	chr12:4708790-4716555
DZIP1	ENST00000376829	-0.662752828441703	chr13:96234205-96296957
E2F4	ENST00000561904, ENST00000564718	0.575573422554526, 0.620007228668684	chr16:67226117-67228821, chr16:67226397-67228728
EAF1-AS1	ENST00000595627	-0.617860017535538	chr3:15480705-15482067
EAF2	ENST00000490434	-0.602888923788163	chr3:121554029-121605315
EARS2	ENST00000449606	-0.611538593256296	chr16:23533334-23568696
EBF4	ENST00000463145	-0.685600328712571	chr20:2686886-2740723
EBNA1BP2	ENST00000491223	0.811001296606417	chr1:43636488-43638222
EBP	ENST00000498425	0.535821459764571	chrX:48380192-48386827
ECD	ENST00000453402	0.563976661932765	chr10:74912103-74927853
ECHDC1	ENST00000454859	-0.763151040233617	chr6:127609854-127664754
ECI2	ENST00000413766, ENST00000489086	-0.631382404404548, -0.561212592036402	chr6:4115927-4135831, chr6:4130551-4135807
ECSIT	ENST00000591352	-0.743330461265722	chr19:11618586-11624673
ECSIT	ENST00000585318, ENST00000592571	0.836623644910667, 0.791206292975785	chr19:11618304-11639947, chr19:11616772-11623983
EDC3	ENST00000562974	-0.639675782815183	chr15:74932901-74963940
EDC4	ENST00000575033, ENST00000577105	0.553277841148005, 0.643733736885529	chr16:67916682-67918026, chr16:67916351-67918225
EDEM3	ENST00000318130	-0.59624008842977	chr1:184659364-184724047
EEA1	ENST00000322349	-0.635614957766567	chr12:93164412-93323107
EEF1A1	ENST00000495333	0.997036179947721	chr6:74228288-74229782
EEF1B2	ENST00000445505	0.776291122320094	chr2:207024330-207026801
EEF1D	ENST00000317198, ENST00000529516	-0.520853389280706, -0.563904608511748	chr8:144661897-144679310, chr8:144662811-144679567
EEF1D	ENST00000525223, ENST00000531281, ENST00000534377	0.584557127577065, 0.591550206658945, 0.530227304087919	chr8:144668898-144671486, chr8:144671480-144678299, chr8:144662355-144679569
EEF1G	ENST00000524420	0.53187015621075	chr11:62334870-62340215
EEF2	ENST00000600794	-0.825403145183148	chr19:3976053-3978132
EEF2	ENST00000600720	0.875088545577978	chr19:3983251-3985110
EFEMP1	ENST00000424836	-0.654605556322377	chr2:56093746-56150911
EFHD1	ENST00000409613	0.760384187256829	chr2:233470766-233547050
EFHD2	ENST00000445566	-0.70019434860195	chr1:15736760-15755577
EFNA1	ENST00000469878, ENST00000497282	0.64820227320156, 0.622490053889589	chr1:155100363-155106962, chr1:155103679-155106601
EFR3A	ENST00000254624	-0.684927429513738	chr8:132916334-133025889
EFR3B	ENST00000264719	-0.588180400060741	chr2:25344541-25377230
EFS	ENST00000429593	0.70491162314112	chr14:23826092-23834419
EFTUD2	ENST00000593200	0.588466988896894	chr17:42953306-42959203
EGFL7	ENST00000492002	-0.539706141449833	chr9:139560239-139566445
EGFL7	ENST00000308874	0.543409773060127	chr9:139557376-139567129
EGFR	ENST00000275493	-0.535831720827413	chr7:55086793-55279321
EGLN2	ENST00000594140	0.596591815192546	chr19:41309044-41314283
EGR3	ENST00000519492	-0.723848795872335	chr8:22547936-22550691
EGR3	ENST00000522910, ENST00000524088	0.766750420039892, 0.713264346848779	chr8:22547555-22549927, chr8:22547984-22550230
EHBP1	ENST00000427809	0.674903440165035	chr2:62932786-62991471
EHD1	ENST00000433803	-0.719995214703851	chr11:64622793-64647171
EHD2	ENST00000538399	-0.544028405051746	chr19:48216678-48245110
EHMT1	ENST00000488242	0.530838458281932	chr9:140694894-140708961
EHMT2	ENST00000395728	0.514735292943721	chr6:31847535-31864979
EI24	ENST00000278903	-0.697238985467587	chr11:125439297-125454574
EI24	ENST00000531350	0.816144372793874	chr11:125439353-125453922
EIF1	ENST00000469308	0.503533808519374	chr17:39845186-39847251
EIF1B	ENST00000488260	0.929662115002183	chr3:40351316-40353286
EIF2A	ENST00000383043, ENST00000482471	-0.767791548083923, -0.799767481885012	chr3:150285698-150302027, chr3:150290282-150301690
EIF2A	ENST00000462221	0.552998146321884	chr3:150264600-150289848
EIF2AK1	ENST00000490523	-0.824614212089433	chr7:6063986-6068470
EIF2AK4	ENST00000263791	-0.580346051884754	chr15:40226353-40327791
EIF2AK4	ENST00000560855	0.67841041794147	chr15:40246175-40327792
EIF2B2	ENST00000556028	-0.575139820279968	chr14:75469676-75474438
EIF2B4	ENST00000478311	0.63120066349519	chr2:27587224-27587949
EIF2B5	ENST00000432982	-0.790105246570462	chr3:183853187-183860674
EIF2B5	ENST00000493740	0.528936577677798	chr3:183857936-183858696
EIF2D	ENST00000484492	0.591849806855166	chr1:206769051-206775807
EIF2S2P4	ENST00000543391	-0.557470075225164	chr2:171608220-171609562
EIF2S3	ENST00000487075	-0.692281172555383	chrX:24073062-24080743
EIF2S3	ENST00000423068	0.893985066727278	chrX:24073087-24078596
EIF3B	ENST00000494658	-0.522868093643881	chr7:2418321-2419476
EIF3D	ENST00000426531, ENST00000458572	0.533843864297977, 0.744873879625678	chr22:36907623-36912978, chr22:36907747-36915548
EIF3EP1	ENST00000433978	-0.581051406114774	chr6:74001684-74003000
EIF3F	ENST00000528763	0.698977540154246	chr11:8016244-8017565
EIF3G	ENST00000588709, ENST00000593066	-0.626982019955032, -0.502304620319472	chr19:10226417-10230575, chr19:10227511-10230545
EIF3H	ENST00000521861	-0.624970868887544	chr8:117654368-117768060
EIF3H	ENST00000517974	0.552806988791131	chr8:117670783-117768062
EIF3I	ENST00000355082	0.900249186156122	chr1:32687528-32691896
EIF3J	ENST00000424492, ENST00000535391	-0.597751988313585, -0.556003752455634	chr15:44829322-44854197, chr15:44829380-44853645
EIF3K	ENST00000589307, ENST00000592558	-0.639342363187947, -0.762146340182843	chr19:39109833-39121460, chr19:39109850-39127593
EIF3L	ENST00000460638	-0.911116398608869	chr22:38282710-38284638
EIF3L	ENST00000451427	0.732212375821709	chr22:38245626-38259295
EIF3M	ENST00000525054	-0.646439613766639	chr11:32615314-32623848
EIF4A1	ENST00000582848, ENST00000585024	0.618968583283936, 0.588305370272213	chr17:7476145-7480079, chr17:7476145-7480428
EIF4B	ENST00000420463	-0.561539272562777	chr12:53400239-53434064
EIF4E	ENST00000505992, ENST00000515638	-0.684028857942796, -0.691036608970715	chr4:99802048-99850284, chr4:99801922-99850276
EIF4E1B	ENST00000504597	0.508283824345675	chr5:176068672-176073608
EIF4E2	ENST00000409495, ENST00000463074	-0.58608132832095, -0.72298248599513	chr2:233415398-233432237, chr2:233415383-233421306
EIF4E3	ENST00000421769	-0.718667728365274	chr3:71733832-71803924
EIF4E3	ENST00000468147, ENST00000496214	0.683555762140942, 0.688655316437219	chr3:71733770-71777788, chr3:71743025-71803534
EIF4ENIF1	ENST00000344710	-0.783950833431706	chr22:31835348-31885810
EIF4G1	ENST00000382330, ENST00000482303	-0.695951470503217, -0.542044492453765	chr3:184032354-184052805, chr3:184045073-184045703
EIF4G2	ENST00000339995, ENST00000534272	-0.656266927908719, -0.859595695268671	chr11:10818600-10830657, chr11:10820538-10821842
EIF4G2	ENST00000528839	0.859768207797998	chr11:10820538-10822029
EIF5	ENST00000558506, ENST00000561406	-0.755895245018837, -0.606424233907412	chr14:103801285-103809565, chr14:103807306-103808723
EIF5	ENST00000560338	0.604648609199393	chr14:103800528-103803162
EIF5A	ENST00000336458	-0.700848344867207	chr17:7210691-7215774
EIF5A	ENST00000336452	0.680729541020639	chr17:7210317-7215774
EIF5B	ENST00000289371	-0.577162550391884	chr2:99953815-100017789
EIF5B	ENST00000470868	0.664383492382248	chr2:100006069-100007153
EIF6	ENST00000440766	0.826283728075639	chr20:33866713-33872326
ELAC2	ENST00000584650	0.828704454916038	chr17:12895927-12916556
ELAVL3	ENST00000438662	0.578244244964344	chr19:11565217-11591440
ELL2	ENST00000508757, ENST00000515020	-0.619405480327765, -0.67056606849801	chr5:95226652-95234021, chr5:95278621-95297486
ELMO1	ENST00000448602	-0.704328571387239	chr7:36895155-37488826
ELMO1	ENST00000472359	0.755003543195524	chr7:36934526-37236828
ELMO2	ENST00000396391	-0.583853911392909	chr20:44994693-45035271
ELMO2	ENST00000290246	0.565860105105678	chr20:44994687-45035256
ELMOD1	ENST00000265840	-0.524065641715189	chr11:107461955-107537505
ELMOD3	ENST00000462396	-0.552715476831482	chr2:85581516-85584148
ELN	ENST00000380553	0.703195170455041	chr7:73442504-73484007
ELOF1	ENST00000590700	0.547775504863606	chr19:11664405-11670038
ELOVL1	ENST00000413844, ENST00000496932, ENST00000497050	0.520327128965297, 0.518426097743513, 0.647399866469605	chr1:43829072-43833682, chr1:43830246-43833636, chr1:43829720-43833409
ELOVL2	ENST00000354666	-0.597270501907494	chr6:10980991-11044547
ELOVL5	ENST00000304434	-0.709161439017067	chr6:53132196-53213805
ELOVL5	ENST00000541407	0.549553098427015	chr6:53133556-53213748
ELP4	ENST00000350638	-0.524880811309329	chr11:31531296-31805546
ELP5	ENST00000354429	-0.713171594033209	chr17:7155371-7163250
EMC10	ENST00000376918	-0.606650940232095	chr19:50979755-50986608
EMC2	ENST00000220853, ENST00000519642	-0.903929879090729, -0.608402498039958	chr8:109455852-109499141, chr8:109462659-109498792
EMC4	ENST00000559421	-0.704518424213955	chr15:34517266-34522200
EMC4	ENST00000559078	0.832118328215466	chr15:34517236-34521383
EMC7	ENST00000527822	-0.658540939748851	chr15:34376530-34394008
EMC8	ENST00000596852	0.757205180536432	chr16:85822502-85833002
EMC9	ENST00000419198	-0.730684278784556	chr14:24608173-24610794
EMC9	ENST00000216799, ENST00000558200	0.522333745674334, 0.691549307734161	chr14:24608173-24610797, chr14:24608753-24610762
EME2	ENST00000565326	0.626472967369405	chr16:1825209-1825915
EMID1	ENST00000404820	-0.533265376179533	chr22:29601900-29655586
EML1	ENST00000262233	-0.555092451885923	chr14:100259674-100408397
EML2	ENST00000536630, ENST00000588272, ENST00000592433	0.514077417958028, 0.937321897646307, 0.712383323153045	chr19:46112659-46146985, chr19:46120934-46133290, chr19:46112919-46119410
EML3	ENST00000531557	-0.502857910768679	chr11:62369691-62378479
EMP3	ENST00000594198	0.669790609585982	chr19:48828800-48833612
EMX2	ENST00000442245	-0.656017923146196	chr10:119302508-119308412
EMX2OS	ENST00000440007, ENST00000551288	-0.718325741641977, -0.589235102396583	chr10:119249995-119301845, chr10:119249161-119304579
ENC1	ENST00000509284	-0.726825950006655	chr5:73925376-73928087
ENDOV	ENST00000520367	-0.76017186775505	chr17:78388966-78411881
ENGASE	ENST00000583646	-0.603599743717744	chr17:77077101-77078396
ENO2	ENST00000539713, ENST00000545045	-0.505642233343146, -0.51663754986795	chr12:7023757-7026423, chr12:7023773-7032861
ENO2	ENST00000542509	0.546154096793814	chr12:7023760-7026873
ENPP2	ENST00000075322	0.867899612576317	chr8:120569760-120651079
ENSA	ENST00000362052	-0.679172857060875	chr1:150599529-150602053
ENSA	ENST00000505321	0.540015394580771	chr1:150597675-150602088
ENSAP2	ENST00000554405	-0.526284822048034	chr14:83159047-83159399
ENTPD1-AS1	ENST00000449419	-0.665139947295509	chr10:97634840-97667532
ENTPD6	ENST00000447877	-0.821978629477353	chr20:25187979-25205953
ENY2	ENST00000521688	-0.514295038564429	chr8:110346552-110358181
EPB41L1	ENST00000406771	-0.565042160292267	chr20:34680601-34770207
EPB41L1	ENST00000373941, ENST00000373945	0.825524881492726, 0.522982206538263	chr20:34761690-34817262, chr20:34742663-34773257
EPB41L2	ENST00000368126, ENST00000530481	-0.722736698447285, -0.763604277446021	chr6:131161515-131186973, chr6:131160486-131384365
EPB41L3	ENST00000544123	-0.583504518048512	chr18:5393067-5540555
EPB41L3	ENST00000579951, ENST00000582729	0.50081027011394, 0.700674247136647	chr18:5394781-5396333, chr18:5400995-5416150
EPG5	ENST00000587262	-0.698658680231511	chr18:43435317-43438616
EPHA4	ENST00000281821	-0.700462624786949	chr2:222282748-222437010
EPHB1	ENST00000488992	0.500626864305008	chr3:134851633-134873244
EPHB6	ENST00000411471, ENST00000425995, ENST00000442129	0.776198559418091, 0.866981944407934, 0.513188907144844	chr7:142560985-142568847, chr7:142552904-142568840, chr7:142552822-142568847
EPM2A	ENST00000435470	0.578771233729706	chr6:145946506-146056393
EPN2	ENST00000395618, ENST00000577692	-0.776923096192594, -0.813034734944548	chr17:19140708-19238487, chr17:19140708-19186717
EPS15	ENST00000493793	-0.857280943058218	chr1:51869100-51887776
EPS15L1	ENST00000593760, ENST00000596151	0.78706599780799, 0.767075516742862	chr19:16535902-16582770, chr19:16528249-16532244
EPS8L2	ENST00000534449	0.693198819663104	chr11:726626-727722
ERAL1	ENST00000461894, ENST00000577942	0.542902450506702, 0.558088647467398	chr17:27182053-27188077, chr17:27185039-27186131
ERBB3	ENST00000551242	0.676280377882636	chr12:56473988-56496618
ERC1	ENST00000538971	-0.625703204993892	chr12:1192306-1553755
ERCC1	ENST00000340192	-0.539598387629031	chr19:45912871-45927097
ERCC2	ENST00000391944	0.675150846580702	chr19:45854860-45873826
ERCC5	ENST00000472247	-0.905452281411625	chr13:103527084-103528242
ERGIC2	ENST00000550353, ENST00000551467, ENST00000552155	-0.556624039857755, -0.607955738313036, -0.582942139689988	chr12:29509314-29534108, chr12:29493952-29510601, chr12:29502033-29534094
ERGIC3	ENST00000451605	-0.553211207555008	chr20:34143865-34145404
ERGIC3	ENST00000465298	0.692226275909073	chr20:34142627-34144867
ERI2	ENST00000566223	-0.510178428447204	chr16:20814789-20817772
ERICH1	ENST00000522706	-0.522887602258122	chr8:564745-681197
ERLEC1	ENST00000378239, ENST00000494373	-0.621120346448456, -0.818549946565365	chr2:54014216-54045956, chr2:54014180-54021514
ERMARD	ENST00000392095	-0.519978994817886	chr6:170151720-170181616
ERMN	ENST00000419116	0.780864523561964	chr2:158178293-158182413
ERP29	ENST00000546477	-0.611059517757187	chr12:112456607-112460972
ESF1	ENST00000202816	-0.66661786480776	chr20:13694968-13765532
ESYT1	ENST00000267113	0.668403251724189	chr12:56522050-56537825
ESYT3	ENST00000460325	0.622158122577807	chr3:138192377-138193494
ETFA	ENST00000559386	0.50170859375239	chr15:76566823-76603754
ETFB	ENST00000593992, ENST00000596253	0.923833957756421, 0.665107389996601	chr19:51853440-51869603, chr19:51848538-51869620
ETFDH	ENST00000506422, ENST00000510353	-0.538020012336372, -0.516665685898457	chr4:159593556-159629720, chr4:159593467-159601253
ETNPPL	ENST00000296486, ENST00000510706	-0.696223933065725, -0.840347983498461	chr4:109663195-109684209, chr4:109663624-109684209
ETNPPL	ENST00000509402	0.504738739005977	chr4:109674129-109684210
EVI5	ENST00000491940	-0.537019471421421	chr1:93029198-93131512
EVI5L	ENST00000600802	-0.982977221039489	chr19:7923078-7923392
EVL	ENST00000554518	0.600986347379218	chr14:100602107-100604336
EWSR1	ENST00000485037	-0.811631573221436	chr22:29664261-29670442
EXD2	ENST00000492815	-0.760915222332976	chr14:69658245-69709074
EXOC3	ENST00000511015, ENST00000512944	-0.518167398914399, -0.715314970493907	chr5:461744-464843, chr5:443272-467411
EXOC4	ENST00000480840	-0.54585358460359	chr7:133041140-133059782
EXOC6	ENST00000260762	-0.509655024249632	chr10:94608276-94819247
EXOC7	ENST00000591724	-0.700023761218037	chr17:74077097-74079095
EXOC7	ENST00000332065	0.581726444784541	chr17:74077097-74099776
EXOSC1	ENST00000370885	-0.738101156399595	chr10:99196004-99205750
EXOSC10	ENST00000544779	0.533254119633532	chr1:11126677-11159894
EXOSC7	ENST00000459856	-0.737384335944703	chr3:45052724-45054160
EXOSC7	ENST00000468667, ENST00000498168	0.705948441197807, 0.529429530553624	chr3:45017742-45053745, chr3:45018583-45030734
EXT2	ENST00000343631	-0.501199120207303	chr11:44117772-44266975
EXTL2	ENST00000370113	-0.507037038100186	chr1:101337942-101360368
EXTL2	ENST00000450240	0.558131958435378	chr1:101339715-101360220
EXTL3	ENST00000517738	0.750831238890888	chr8:28587676-28608241
EYA3	ENST00000468665	0.557009975006096	chr1:28337306-28362190
EZH1	ENST00000428826	-0.589230531423308	chr17:40852292-40897048
EZH1	ENST00000435174	0.598812504957339	chr17:40852293-40897071
EZR	ENST00000367075, ENST00000392177	-0.718452929553694, -0.78675007375146	chr6:159186779-159240444, chr6:159187927-159239265
F3	ENST00000334047, ENST00000478217	-0.758334287315254, -0.603546581992198	chr1:94994780-95007356, chr1:94998552-95001720
FA2H	ENST00000562145	0.539028450678275	chr16:74746852-74751004
FABP5P7	ENST00000524732	-0.566487743933357	chr11:59548790-59549195
FABP6	ENST00000521362	0.640651946899376	chr5:159659041-159665723
FABP7	ENST00000368444	-0.508574913104457	chr6:123100619-123105219
FADS2	ENST00000521849	0.515533885360091	chr11:61595751-61631693
FADS3	ENST00000527379	-0.500003012465583	chr11:61641206-61646054
FADS3	ENST00000526294	0.882709017727748	chr11:61644917-61646905
FAH	ENST00000559217	-0.640200014834573	chr15:80469748-80478693
FAHD2A	ENST00000470100	0.521838165874413	chr2:96072685-96078530
FAHD2B	ENST00000463096	0.564758916008846	chr2:97749666-97760610
FAHD2CP	ENST00000483000	0.714960021461991	chr2:96676355-96688480
FAIM	ENST00000464668	-0.67350736840255	chr3:138340051-138351945
FAIM2	ENST00000550195, ENST00000552863	0.843884919830603, 0.977809118878915	chr12:50264197-50297652, chr12:50264355-50290852
FAM107B	ENST00000452706	-0.681195624487354	chr10:14563199-14614154
FAM120B	ENST00000252510	-0.552509294661349	chr6:170615845-170714730
FAM124A	ENST00000497449	-0.759481147038144	chr13:51796512-51801565
FAM124A	ENST00000280057	0.831045076380217	chr13:51796506-51855616
FAM126B	ENST00000418596	-0.684538205760785	chr2:201838440-201936392
FAM127B	ENST00000520964	-0.685579483646324	chrX:134184969-134186226
FAM127B	ENST00000518153	0.514283543117772	chrX:134184961-134186120
FAM131A	ENST00000418281	-0.593297685918711	chr3:184053716-184064027
FAM131A	ENST00000487702	0.501970023604687	chr3:184059909-184060927
FAM131B	ENST00000409222, ENST00000409578, ENST00000519279	0.500329975853079, 0.615621098790577, 0.770338228809639	chr7:143050914-143059148, chr7:143050493-143059786, chr7:143054063-143059725
FAM134C	ENST00000589007	0.629491297334506	chr17:40734752-40738975
FAM13A	ENST00000508360	-0.674308842001091	chr4:89652983-89671018
FAM13C	ENST00000468696	-0.586014619495246	chr10:61023641-61029795
FAM13C	ENST00000513377	0.666122685157203	chr10:61028415-61043441
FAM157C	ENST00000570230	0.569099751213745	chr16:90224339-90244752
FAM168B	ENST00000389915	0.676059839181337	chr2:131809939-131851033
FAM169A	ENST00000389156	-0.747334767757072	chr5:74073398-74162663
FAM173A	ENST00000570237	-0.50276845217217	chr16:771941-772590
FAM173A	ENST00000566437	0.587640470360759	chr16:771224-772508
FAM179B	ENST00000556823	-0.660467544393209	chr14:45537644-45543006
FAM181A-AS1	ENST00000555732	0.54551575737363	chr14:94391578-94393412
FAM189B	ENST00000481822	-0.546018358642877	chr1:155222539-155225274
FAM192A	ENST00000567439	-0.754506063971085	chr16:57188111-57219952
FAM192A	ENST00000565956	0.64575454757928	chr16:57188046-57207700
FAM198B	ENST00000585682, ENST00000592586	-0.706565579244104, -0.896588146347249	chr4:159045625-159094202, chr4:159048696-159088364
FAM19A2	ENST00000552075	0.556119057140046	chr12:62147458-62653951
FAM200B	ENST00000504137, ENST00000509022	-0.501166288835083, -0.726690038599101	chr4:15683340-15692070, chr4:15683374-15688229
FAM204A	ENST00000369172	-0.737499959797465	chr10:120070257-120101832
FAM206A	ENST00000374624	0.690355961861905	chr9:111696766-111713024
FAM208A	ENST00000459993	-0.533087415515351	chr3:56654160-56668000
FAM20B	ENST00000440702	0.80835493289401	chr1:178994938-179019451
FAM213A	ENST00000372185, ENST00000372188	-0.611787744309727, -0.740028148719855	chr10:82168249-82192753, chr10:82167584-82191864
FAM213B	ENST00000419916, ENST00000465233	-0.644610403538416, -0.628619512865992	chr1:2518213-2522907, chr1:2518271-2520416
FAM213B	ENST00000537325	0.657405409689535	chr1:2518234-2521386
FAM214B	ENST00000378566	0.625252720202746	chr9:35104108-35115847
FAM215B	ENST00000458392	0.523418409122045	chr17:44636195-44640161
FAM219A	ENST00000379081	0.528230273496391	chr9:34398181-34458550
FAM21FP	ENST00000608251	-0.598928407769044	chr10:46213473-46222502
FAM220A	ENST00000524898	0.508161392390615	chr7:6370425-6378324
FAM222B	ENST00000452648, ENST00000582266	0.634302671437145, 0.635952941524701	chr17:27084407-27139453, chr17:27084394-27169802
FAM27D1	ENST00000426006	-0.56915656648084	chr9:46390276-46390685
FAM3A	ENST00000369641	-0.769344808386917	chrX:153734865-153744562
FAM3C	ENST00000359943	-0.541481346325426	chr7:120988904-121036388
FAM3C	ENST00000412653	0.655103421114293	chr7:121000109-121036418
FAM49A	ENST00000355549	-0.812739623908892	chr2:16734203-16804344
FAM49A	ENST00000406434, ENST00000445605	0.702748358835407, 0.621715972828298	chr2:16734203-16847096, chr2:16745272-16847354
FAM49B	ENST00000522702	-0.641174458885006	chr8:130867933-131028883
FAM50A	ENST00000481619	-0.796047663291605	chrX:153672594-153677429
FAM53C	ENST00000513056	-0.537236787220566	chr5:137673954-137682769
FAM63A	ENST00000497067	-0.704339414573837	chr1:150969836-150970646
FAM63A	ENST00000493834	0.630852970675851	chr1:150969583-150978961
FAM65A	ENST00000566907	0.518937389821658	chr16:67563249-67572447
FAM66A	ENST00000525829	-0.556114316615566	chr8:12219527-12226124
FAM78A	ENST00000464831	0.596458772579201	chr9:134136175-134145910
FAM78B	ENST00000354422	0.627596365856039	chr1:166039255-166135952
FAM81A	ENST00000558348	0.516657345793585	chr15:59664891-59784501
FAM86B1	ENST00000531833	-0.633920879994699	chr8:12043004-12051598
FAM86HP	ENST00000511564	-0.56534794940553	chr3:129817934-129822665
FAM92A1	ENST00000519679	-0.525098180971578	chr8:94721990-94738932
FAM96A	ENST00000300030	-0.546193799676135	chr15:64364757-64386217
FAM96B	ENST00000563490, ENST00000569299	-0.513902096910116, -0.570942285964897	chr16:66966088-66968320, chr16:66967371-66968326
FAM96B	ENST00000568572	0.540870056065314	chr16:66965967-66968153
FAM98C	ENST00000589408	-0.570882202738093	chr19:38893808-38895636
FANCA	ENST00000564475	0.549971435001645	chr16:89805151-89809302
FAR2	ENST00000536681	-0.770733835632694	chr12:29302132-29488549
FAR2P2	ENST00000433703, ENST00000449066	0.61829957812172, 0.562160254604673	chr2:131175806-131185348, chr2:131174328-131182711
FARP1	ENST00000457029, ENST00000600380	0.796048559707854, 0.669338763611462	chr13:99056324-99077752, chr13:99101127-99101769
FARP1-AS1	ENST00000432229	0.545515831730247	chr13:99087658-99088094
FARP2	ENST00000373287	0.523648311705582	chr2:242295711-242405445
FARSA	ENST00000592662	-0.891548927473085	chr19:13039211-13044512
FARSA	ENST00000587488	0.525650020855249	chr19:13033358-13039253
FARSB	ENST00000281828	-0.536512405162465	chr2:223435254-223521056
FASN	ENST00000578424	0.51236522160687	chr17:80037406-80039246
FASTK	ENST00000496663	-0.584168620565802	chr7:150776584-150777916
FASTK	ENST00000483953, ENST00000540185	0.513415234474655, 0.695059698144354	chr7:150773741-150775998, chr7:150773712-150777880
FASTKD2	ENST00000236980	-0.636003232767653	chr2:207630080-207657233
FAT1	ENST00000508035, ENST00000509927	0.723240761678834, 0.647026441917131	chr4:187530403-187531224, chr4:187510225-187516954
FAU	ENST00000525297	-0.943707395462196	chr11:64888102-64889293
FAU	ENST00000279259	0.627905747990693	chr11:64888109-64889625
FAXDC2	ENST00000423554, ENST00000517938, ENST00000520581	0.563376105828134, 0.901722258994056, 0.510644760133463	chr5:154198053-154230169, chr5:154199753-154230169, chr5:154199928-154230157
FBL	ENST00000594309	-0.630004498425551	chr19:40329674-40336997
FBL	ENST00000593503, ENST00000597224, ENST00000597634	0.703570912376474, 0.746565793245174, 0.567130202800387	chr19:40325099-40328731, chr19:40325330-40331362, chr19:40327195-40336982
FBLN2	ENST00000295761	0.618531096630506	chr3:13672828-13679880
FBLN7	ENST00000331203	0.719317255011135	chr2:112895961-112945791
FBRSL1	ENST00000537804, ENST00000543360	-0.718110712145349, -0.53046016589407	chr12:133149112-133153447, chr12:133136738-133146625
FBRSL1	ENST00000542306, ENST00000543453	0.572651067036382, 0.54344786346985	chr12:133148446-133158853, chr12:133147737-133149180
FBXL12	ENST00000247977	0.6399293139381	chr19:9920942-9929731
FBXL16	ENST00000562563	0.989130441901636	chr16:742926-746025
FBXL19	ENST00000565939	0.904270009847075	chr16:30953752-30958972
FBXL2	ENST00000283627	-0.731643194690369	chr3:33318937-33427968
FBXL5	ENST00000412094	-0.735257561110344	chr4:15606628-15657005
FBXL6	ENST00000527000	0.634057705794429	chr8:145579747-145580530
FBXL7	ENST00000329673	0.653248906002148	chr5:15616090-15937295
FBXO11	ENST00000434523	-0.818413302195113	chr2:48034622-48059590
FBXO11	ENST00000405808	0.921908335661978	chr2:48016460-48036324
FBXO18	ENST00000494526	0.501715876878308	chr10:5948468-5951441
FBXO2	ENST00000471501	-0.567492765061826	chr1:11709584-11710770
FBXO22	ENST00000565131	0.727563699905207	chr15:76196298-76202770
FBXO28	ENST00000424254	-0.505312475997849	chr1:224301812-224345852
FBXO28	ENST00000483773	0.659180622908108	chr1:224301872-224322067
FBXO3	ENST00000532927	0.696845972988653	chr11:33768787-33796066
FBXO38	ENST00000502629	-0.585489532925318	chr5:147778559-147781996
FBXO44	ENST00000251546	-0.846870920828029	chr1:11714431-11722346
FBXO44	ENST00000471895	0.734979652263172	chr1:11718598-11723381
FBXO8	ENST00000503293	-0.660405454886391	chr4:175158119-175204818
FBXO9	ENST00000484812	0.730767553740389	chr6:52943662-52957489
FBXW11	ENST00000393802	-0.56022662021011	chr5:171290624-171433654
FBXW5	ENST00000459905, ENST00000483559	-0.54548754656601, -0.605122744334327	chr9:139834886-139839148, chr9:139834886-139839140
FBXW7	ENST00000603841	-0.603920469419757	chr4:153243970-153333030
FCF1	ENST00000341162, ENST00000534938	-0.544623377194348, -0.62755928556816	chr14:75179846-75203394, chr14:75179872-75201743
FCGRT	ENST00000596975	0.766769467899421	chr19:50016635-50029586
FCHO2	ENST00000508431	0.51853565453785	chr5:72354247-72373267
FDFT1	ENST00000220584, ENST00000525283, ENST00000525571	-0.60120325320864, -0.610588305513002, -0.516541964773699	chr8:11660119-11696818, chr8:11660249-11689176, chr8:11660276-11661341
FDFT1	ENST00000525954	0.534761157535379	chr8:11665925-11696476
FDPS	ENST00000470171	-0.535674479841873	chr1:155278758-155288605
FDX1L	ENST00000486454	0.526294030319545	chr19:10426006-10426682
FEM1B	ENST00000566739	0.534349971726435	chr15:68581592-68582411
FEN1	ENST00000535307	-0.539784212429964	chr11:61563411-61564704
FEZ1	ENST00000524427, ENST00000526507, ENST00000577924	0.525718604199577, 0.913458246961578, 0.847154578332495	chr11:125315660-125326182, chr11:125315645-125321416, chr11:125325847-125351529
FEZ2	ENST00000379245	-0.529880981316764	chr2:36779400-36825334
FGF1	ENST00000337706	0.672414966108189	chr5:141974316-142065950
FGF12	ENST00000445105	-0.747937238547391	chr3:191857183-192445388
FGF12	ENST00000440901, ENST00000491636	0.571543248718018, 0.71876995022644	chr3:191861387-191986538, chr3:192444670-192445376
FGF13	ENST00000370603	-0.612852854580458	chrX:137715010-138286269
FGF13	ENST00000541469	0.511899775801325	chrX:137715010-138286269
FGFR1	ENST00000397103, ENST00000526688, ENST00000532386	0.786850853388636, 0.720780057252252, 0.591096019690872	chr8:38270451-38315021, chr8:38269602-38271494, chr8:38282200-38287520
FGFR1OP2	ENST00000327214	-0.738505783698302	chr12:27091432-27119583
FGFR3	ENST00000440486, ENST00000474521, ENST00000507588	-0.84696531802346, -0.575682598525368, -0.537132393560084	chr4:1795038-1810599, chr4:1803355-1804879, chr4:1803188-1805466
FGFRL1	ENST00000512562	-0.556430807319025	chr4:1003723-1004815
FHL1	ENST00000394155, ENST00000420362, ENST00000456445	0.561619288099699, 0.577994937723657, 0.524325657492182	chrX:135229558-135293518, chrX:135229824-135290725, chrX:135251834-135290729
FHL2	ENST00000393353, ENST00000452732	0.597410710095488, 0.540764349444153	chr2:105977282-106015508, chr2:105979740-106013154
FHOD3	ENST00000592930	-0.673087253985401	chr18:34174748-34360018
FIBP	ENST00000532934	-0.890259998196745	chr11:65652382-65653181
FIBP	ENST00000426652	0.821236258351481	chr11:65653577-65655932
FIP1L1	ENST00000358575	-0.519263609606227	chr4:54243811-54325835
FIP1L1	ENST00000514543	0.504852925636236	chr4:54248444-54325785
FKBP10	ENST00000321562	-0.568040634511116	chr17:39969182-39979465
FKBP11	ENST00000453172	0.516492583739891	chr12:49316908-49319303
FKBP1A	ENST00000460490	-0.549359682479888	chr20:1350227-1352798
FKBP1A	ENST00000474657	0.569222937111414	chr20:1349621-1356247
FKBP1B	ENST00000380991, ENST00000452109	0.583991293955045, 0.51291301818479	chr2:24272570-24286551, chr2:24272640-24286541
FKBP2	ENST00000536642	0.7870335334295	chr11:64008474-64011141
FKBP3	ENST00000396062	-0.602241357075171	chr14:45584802-45603732
FKBP4	ENST00000539181	-0.560358937931271	chr12:2910343-2910969
FKBP8	ENST00000594844, ENST00000597547	-0.764236758035128, -0.680691019408102	chr19:18650228-18654055, chr19:18650241-18654293
FKBP8	ENST00000596015, ENST00000601844	0.721968636280311, 0.776421624115237	chr19:18642914-18649181, chr19:18642623-18654387
FKBP9	ENST00000490776	-0.60413013832067	chr7:33019110-33045362
FKBP9	ENST00000463443	0.528291282355145	chr7:33020049-33034717
FLAD1	ENST00000489992	0.715028158644156	chr1:154961060-154965587
FLCN	ENST00000473853	-0.55386756180616	chr17:17134837-17136126
FLCN	ENST00000461699, ENST00000577591	0.552177621341452, 0.742613928616113	chr17:17131339-17132043, chr17:17120285-17122417
FLI1	ENST00000527767	0.601057347596881	chr11:128562876-128642708
FLII	ENST00000579294, ENST00000582626	-0.679480307227493, -0.530338843657948	chr17:18148372-18161870, chr17:18159838-18162019
FLII	ENST00000493401, ENST00000496727, ENST00000577398	0.512746536850771, 0.608984674594502, 0.64969122355854	chr17:18148667-18149536, chr17:18152440-18154785, chr17:18148149-18149376
FLNA	ENST00000344736, ENST00000498411	0.621512509476876, 0.619764285120524	chrX:153577151-153599656, chrX:153576897-153581251
FLNB	ENST00000490882	0.55566640662506	chr3:57994126-58156501
FLOT1	ENST00000456573	-0.834003191191872	chr6:30695825-30710462
FLOT1	ENST00000487376	0.573313237903759	chr6:30695485-30708630
FLOT2	ENST00000582174	-0.581394759756194	chr17:27209757-27224672
FLOT2	ENST00000584569	0.681127162177919	chr17:27206358-27209677
FLYWCH1	ENST00000573564, ENST00000575679	-0.877335811509726, -0.544862393040979	chr16:2980797-2990158, chr16:2988404-2999461
FLYWCH1	ENST00000253928	0.700932746596387	chr16:2961937-3001209
FLYWCH2	ENST00000573965	-0.554964265779047	chr16:2933228-2946724
FMR1	ENST00000370477	-0.631400127697141	chrX:146993480-147031835
FN1	ENST00000426059	0.717481309656494	chr2:216279383-216300796
FN3KRP	ENST00000574206	0.754584604577196	chr17:80674635-80684782
FNBP1	ENST00000443566, ENST00000482107	-0.611804132983359, -0.715956850585159	chr9:132652663-132681589, chr9:132681297-132687348
FNBP1L	ENST00000424449	-0.637216617908974	chr1:93995266-94018136
FNBP4	ENST00000526109	-0.680144058128296	chr11:47738778-47746103
FNBP4	ENST00000532646	0.522604562687693	chr11:47744527-47746452
FNDC4	ENST00000476197	0.767391630133043	chr2:27715579-27717679
FNIP2	ENST00000264433	-0.639858969802497	chr4:159690289-159829201
FNTA	ENST00000302279	-0.586479601750689	chr8:42911295-42940931
FNTB	ENST00000447296	-0.824582801266317	chr14:65381210-65528079
FNTB	ENST00000542227, ENST00000555618	0.784574142737119, 0.610583735974406	chr14:65381202-65528521, chr14:65494104-65494499
FOLH1	ENST00000340334, ENST00000526226	0.64700358076951, 0.684838161110733	chr11:49168187-49230188, chr11:49207145-49208320
FOPNL	ENST00000255759	-0.759629888713242	chr16:15959576-15982472
FOS	ENST00000555347	-0.519344030918792	chr14:75746895-75748290
FOSL2	ENST00000460736	0.895606589477872	chr2:28615314-28631669
FOXG1	ENST00000382535	-0.729968111360674	chr14:29235049-29238870
FOXK2	ENST00000526383	-0.753913405622314	chr17:80517239-80541906
FOXK2	ENST00000575578	0.749497900744721	chr17:80544005-80545438
FOXN3	ENST00000555353	0.540561238334335	chr14:89628705-90085493
FOXO3	ENST00000406360	-0.515908304267952	chr6:108882068-109005971
FOXRED1	ENST00000532590	-0.511641093119317	chr11:126146806-126147739
FOXRED2	ENST00000366463	0.560981015857708	chr22:36884645-36894444
FOXS1	ENST00000375978	0.54551612601688	chr20:30432102-30433420
FRA10AC1	ENST00000394100	-0.600746859077819	chr10:95433513-95462329
FRG1	ENST00000226798, ENST00000524583	-0.807801094791755, -0.52011812843982	chr4:190861942-190884359, chr4:190862024-190883039
FRMD4A	ENST00000378503	0.530620808162885	chr10:13693904-14372101
FRMD8	ENST00000317568, ENST00000416776	0.613497070463072, 0.655726440276392	chr11:65154069-65180996, chr11:65154127-65179251
FRYL	ENST00000512297	0.591963415761662	chr4:48533317-48542552
FSD1	ENST00000594438, ENST00000598010	0.518297705864688, 0.903495135474251	chr19:4323031-4323662, chr19:4307935-4318947
FSTL5	ENST00000536695	-0.507243596541771	chr4:162306898-163032548
FTH1	ENST00000530019	-0.949687787289421	chr11:61727293-61735103
FTH1	ENST00000532601	0.730912742741428	chr11:61732072-61734638
FTH1P12	ENST00000432137	0.539760318596414	chr9:15527130-15527681
FTH1P15	ENST00000406984	-0.654522240837809	chr6:56869317-56869597
FTH1P8	ENST00000498161	0.575259235161466	chrX:147133752-147134266
FTSJ1	ENST00000466371, ENST00000485486	0.661925067049549, 0.630849563529122	chrX:48339552-48341342, chrX:48334590-48337458
FUK	ENST00000573832	0.637761051444129	chr16:70508691-70509756
FUNDC2	ENST00000484175	-0.555980576861801	chrX:154255427-154282956
FUS	ENST00000474990, ENST00000568685	-0.513558576595619, -0.694067268257743	chr16:31196819-31202423, chr16:31191471-31202896
FUS	ENST00000566605, ENST00000569760	0.806871068449009, 0.663470215785893	chr16:31191458-31202923, chr16:31201536-31202926
FUT11	ENST00000394790	0.549693176341549	chr10:75532048-75535273
FXR1	ENST00000476672	0.665489721886336	chr3:180675656-180688449
FXR2	ENST00000571079	-0.588766533827215	chr17:7496896-7497650
FXR2	ENST00000573057	0.940801309433224	chr17:7494759-7495675
FXYD6	ENST00000526014, ENST00000540359	-0.516625058279385, -0.511022281518265	chr11:117707726-117747897, chr11:117707692-117747746
FXYD6	ENST00000529335, ENST00000584394	0.608774155549762, 0.51039320766258	chr11:117708698-117747434, chr11:117708660-117747379
FXYD7	ENST00000588265	0.500501580600144	chr19:35634182-35645046
FYN	ENST00000354650, ENST00000496864	-0.691568970863047, -0.752227818295437	chr6:111981534-112194655, chr6:112017484-112035695
FYN	ENST00000476769	0.693875802200054	chr6:112017502-112030267
FZR1	ENST00000395095	0.566774503434238	chr19:3522987-3534834
G3BP2	ENST00000357854, ENST00000499709	-0.546609564887706, -0.578323912327266	chr4:76569572-76598585, chr4:76584035-76649654
G3BP2	ENST00000509100, ENST00000513927	0.522312113988836, 0.698163306020458	chr4:76582174-76598111, chr4:76582156-76598330
G6PD	ENST00000433845	0.603486647521727	chrX:153762250-153775047
GAA	ENST00000570716	0.587115605891813	chr17:78086182-78087070
GAB1	ENST00000505913, ENST00000511109	-0.506686302715035, -0.587393389374961	chr4:144303097-144390720, chr4:144387149-144390792
GAB2	ENST00000340149	-0.714096783696891	chr11:77926342-78052926
GABARAP	ENST00000570856, ENST00000571129	0.834397030805593, 0.804716468714747	chr17:7143892-7145677, chr17:7143946-7145475
GABARAPL1	ENST00000537201	-0.66951560342312	chr12:10365520-10367288
GABARAPL1	ENST00000539170, ENST00000540424, ENST00000541453, ENST00000544284	0.816044433256492, 0.560701653369895, 0.926400651444813, 0.89254598155401	chr12:10366038-10375709, chr12:10365495-10375722, chr12:10365475-10374507, chr12:10365452-10374549
GABARAPL2	ENST00000565057	0.952814872544625	chr16:75600272-75602303
GABBR1	ENST00000377034, ENST00000476670, ENST00000478931	-0.611697008017021, -0.622684083477427, -0.614709867879785	chr6:29570014-29600962, chr6:29598323-29600559, chr6:29571090-29572926
GABBR1	ENST00000491829	0.884707710332554	chr6:29570014-29600711
GABRA2	ENST00000507460	-0.608134567119376	chr4:46365731-46391567
GABRB2	ENST00000517547	0.690619405128775	chr5:160720904-160973703
GABRG1	ENST00000295452	-0.802458601882429	chr4:46037785-46126098
GABRG2	ENST00000393933	-0.581382271254586	chr5:161495043-161580810
GABRG2	ENST00000361925	0.895380671141539	chr5:161494785-161580489
GADD45A	ENST00000370985, ENST00000484245	0.506168722907636, 0.735816228209317	chr1:68150883-68153570, chr1:68151358-68152269
GAK	ENST00000515868	0.526662693944874	chr4:843065-863745
GAL3ST1	ENST00000443111	0.731016742052348	chr22:30950939-30968817
GALC	ENST00000555179	-0.592493226088626	chr14:88401115-88416243
GALNS	ENST00000562931	-0.593840414167914	chr16:88898441-88904257
GALNT1	ENST00000269195, ENST00000590654	-0.742270569305137, -0.502349806373681	chr18:33234523-33291798, chr18:33234619-33289744
GALNT1	ENST00000589189	0.526967182821031	chr18:33207392-33290256
GALNT11	ENST00000482812	-0.67825272764495	chr7:151722758-151800362
GALNT13	ENST00000422126	0.573011446634724	chr2:155265522-155307305
GALNT15	ENST00000437509	0.667307529869478	chr3:16216215-16273499
GALNT16	ENST00000553740	0.627164472469856	chr14:69765257-69792742
GALNT2	ENST00000543760	-0.547841476565586	chr1:230193535-230415563
GALNT6	ENST00000603482	-0.6569589826606	chr12:51776118-51785459
GALNT6	ENST00000603641, ENST00000604506	0.763249448040475, 0.832319187337391	chr12:51748054-51773565, chr12:51773495-51785220
GANAB	ENST00000346178, ENST00000524437	-0.642159051281139, -0.522192559034238	chr11:62392297-62414087, chr11:62402042-62406943
GAPDH	ENST00000492719	-0.910644429232658	chr12:6643698-6646964
GAPDHP1	ENST00000452570	0.600410483863242	chrX:39646385-39647390
GARNL3	ENST00000460176	-0.742180355679829	chr9:130104593-130117728
GARS	ENST00000470392	-0.554353243098612	chr7:30661743-30668223
GARS	ENST00000484093	0.744103264794601	chr7:30653871-30661294
GART	ENST00000497313	-0.641047760759762	chr21:34903015-34906985
GAS5	ENST00000452197	-0.649302135485849	chr1:173833038-173837121
GAS5	ENST00000442067	0.562432040671093	chr1:173833768-173836181
GAS6	ENST00000608763	0.503440903743248	chr13:114523521-114526167
GAS7	ENST00000578456	-0.590742461964255	chr17:9820484-9830311
GAS8	ENST00000564802	-0.616362103075991	chr16:90102139-90103755
GATM	ENST00000558537	-0.830513983527534	chr15:45661524-45670273
GATS	ENST00000436886, ENST00000445230	-0.689329258102492, -0.651359609814716	chr7:99798282-99869855, chr7:99809557-99812802
GATSL3	ENST00000459785	0.724964220715141	chr22:30681105-30683379
GBA	ENST00000428024	0.852336074123185	chr1:155204658-155214490
GBA2	ENST00000545786	0.537207400337469	chr9:35736939-35749983
GBAP1	ENST00000486197	-0.526943142895113	chr1:155183616-155188264
GBAP1	ENST00000486869	0.630796068325752	chr1:155183615-155188734
GBAS	ENST00000322090	-0.544465260235671	chr7:56032273-56067874
GCA	ENST00000481161	0.629342070498313	chr2:163200643-163213175
GCC2	ENST00000309863	-0.612483774126925	chr2:109065016-109125854
GCDH	ENST00000588905, ENST00000591470	-0.779393578771252, -0.581056118152473	chr19:13001981-13006829, chr19:13001973-13010760
GCHFR	ENST00000558670	-0.733611459722331	chr15:41056320-41059741
GCHFR	ENST00000260447	0.52140486284328	chr15:41056217-41059906
GCLC	ENST00000513939	-0.685164821780903	chr6:53379084-53409406
GCOM2	ENST00000440470	-0.593163728412808	chr4:68904261-68905368
GDAP1	ENST00000524366	0.603351135630025	chr8:75262678-75276264
GDE1	ENST00000563645	-0.5364055942382	chr16:19514422-19516454
GDF1	ENST00000247005	0.553309840384566	chr19:18979360-19006905
GDI1	ENST00000465640	0.638494009318584	chrX:153670112-153671075
GDI2	ENST00000380181	0.873860353647976	chr10:5807916-5855374
GDPD1	ENST00000579076, ENST00000581140	-0.56440714252629, -0.697797563978743	chr17:57344404-57353328, chr17:57297882-57352866
GDPD3	ENST00000566613	-0.778342085583031	chr16:30116164-30122717
GET4	ENST00000483469	0.742627006330288	chr7:927122-932111
GFAP	ENST00000585728, ENST00000586125	-0.591598456231709, -0.610488832385576	chr17:42990680-42992868, chr17:42985466-42988004
GFAP	ENST00000588735	0.6067164949964	chr17:42984341-42992868
GFM1	ENST00000478576	-0.68480572188497	chr3:158362316-158400222
GFOD2	ENST00000602627	0.57682351766227	chr16:67709802-67719515
GFRA2	ENST00000518077	0.600448012483083	chr8:21550446-21645835
GGA1	ENST00000337437	0.657769943867558	chr22:38004852-38029570
GGA2	ENST00000563494	0.586276087344892	chr16:23503005-23521813
GGA3	ENST00000580799	-0.776054382689454	chr17:73237749-73257674
GGA3	ENST00000582232, ENST00000584550	0.824620301554201, 0.52869947086138	chr17:73236874-73237814, chr17:73234259-73235626
GGCT	ENST00000275428	-0.793250514876332	chr7:30536236-30544460
GGCX	ENST00000421496, ENST00000473665	0.647766424555387, 0.728340684384974	chr2:85783304-85788616, chr2:85779601-85781647
GGN	ENST00000591809	0.64426624600149	chr19:38874992-38878664
GGPS1	ENST00000282841	-0.526643660499193	chr1:235491884-235507847
GGTA1P	ENST00000522031	-0.754234154131745	chr9:124217318-124230200
GIGYF1	ENST00000464111	-0.529230046945291	chr7:100283019-100284382
GIGYF2	ENST00000436349, ENST00000469843	-0.574600683890133, -0.848430420107879	chr2:233629171-233655625, chr2:233697580-233708906
GIMAP7	ENST00000313543	-0.541365277972345	chr7:150211917-150218161
GIPC1	ENST00000587210, ENST00000589497, ENST00000591349	-0.800284389407986, -0.854310029228833, -0.874639611154441	chr19:14590223-14606944, chr19:14589067-14606864, chr19:14589057-14606944
GIT1	ENST00000225394, ENST00000585148	-0.735328420699511, -0.680209154274874	chr17:27900486-27916645, chr17:27903397-27908399
GIT1	ENST00000335356, ENST00000394869, ENST00000578670, ENST00000583413	0.521680603528674, 0.650269218899735, 0.660495421954192, 0.52020769729715	chr17:27909100-27916614, chr17:27900492-27916567, chr17:27901530-27903452, chr17:27909082-27921072
GIT2	ENST00000457474	0.659661390001199	chr12:110367608-110434100
GJA1	ENST00000282561	-0.774281567489115	chr6:121756837-121770873
GJB6	ENST00000241124	-0.918363205311881	chr13:20796109-20805117
GKAP1	ENST00000462223	-0.771150369154513	chr9:86431910-86433036
GLCE	ENST00000261858	0.526616221956724	chr15:69452972-69564538
GLG1	ENST00000563432	-0.949743113144536	chr16:74501656-74506390
GLI4	ENST00000522033	-0.711317942945132	chr8:144356631-144358340
GLOD4	ENST00000576419	-0.563119811501773	chr17:663427-685519
GLOD4	ENST00000572220	0.516793643023155	chr17:674690-685516
GLRX	ENST00000237858	-0.744979227576819	chr5:95149552-95158709
GLRX3	ENST00000331244	-0.514236537101996	chr10:131934662-131977888
GLS2	ENST00000539272	-0.64422820917944	chr12:56871741-56881902
GLS2	ENST00000424141	0.909367843184262	chr12:56864735-56881913
GLT8D1	ENST00000489119	-0.505839985305941	chr3:52731735-52739802
GLTP	ENST00000544393	0.5083912923723	chr12:110290065-110318226
GLUL	ENST00000331872, ENST00000339526, ENST00000417584	-0.535294576524736, -0.548129803336484, -0.688884926620548	chr1:182350838-182361341, chr1:182352028-182360927, chr1:182350839-182360539
GLYR1	ENST00000591451	0.671732317501486	chr16:4855049-4897266
GMCL1	ENST00000468386	-0.5588719051187	chr2:70056817-70067308
GMEB1	ENST00000294409	0.595800570809907	chr1:28995291-29041385
GMFB	ENST00000358056	-0.573346454920924	chr14:54941202-54955914
GMPR2	ENST00000558007, ENST00000559479	-0.557267048608678, -0.660346416736633	chr14:24707393-24708045, chr14:24707536-24708446
GMPR2	ENST00000558279	0.689233829868232	chr14:24701955-24705216
GNA11	ENST00000587636	0.804100774793575	chr19:3113460-3121455
GNA14	ENST00000464095	0.57472195466642	chr9:80039043-80046604
GNAI2	ENST00000451956, ENST00000536647	0.915975677689649, 0.516608555382415	chr3:50284325-50296129, chr3:50273635-50296771
GNAO1	ENST00000563440	0.575505223834363	chr16:56260290-56368687
GNAQ	ENST00000397476	0.734427741239517	chr9:80335833-80437915
GNAS	ENST00000479025, ENST00000488546	0.708567949735251, 0.662184967712241	chr20:57483970-57484770, chr20:57463833-57485456
GNAZ	ENST00000492538	0.708989614898565	chr22:23412759-23437903
GNB1	ENST00000471354	0.844463730794706	chr1:1720499-1749825
GNB1L	ENST00000460402	0.506647298682338	chr22:19775986-19842329
GNB2	ENST00000470354	0.715379316998311	chr7:100274992-100276433
GNB4	ENST00000468623	0.598525092837639	chr3:179118874-179168933
GNB5	ENST00000558519	0.597752383697497	chr15:52416669-52433408
GNG12	ENST00000370982	-0.503449647968063	chr1:68167148-68299150
GNG2	ENST00000556752	-0.772041916442312	chr14:52344309-52436513
GNG2	ENST00000556522	0.848496370769881	chr14:52292917-52433470
GNL1	ENST00000462708	0.866929351195383	chr6:30514261-30520323
GNL2	ENST00000373062	-0.52558054248409	chr1:38032416-38061522
GNL3	ENST00000394799	-0.554909412607363	chr3:52720031-52728508
GNL3L	ENST00000336470	0.616109970856554	chrX:54556643-54587504
GNPTG	ENST00000529957	0.675667659084938	chr16:1401946-1412907
GNRHR2	ENST00000312753	0.596436390387602	chr1:145509778-145516076
GNS	ENST00000537823	0.644864118171815	chr12:65113818-65122934
GOLGA2	ENST00000450617	-0.541571405947388	chr9:131023450-131038274
GOLGA2	ENST00000458730	0.568699783495371	chr9:131024981-131036132
GOLGA8B	ENST00000568555	-0.586723057857817	chr15:34819159-34825177
GOLGB1	ENST00000393667	-0.547958897954665	chr3:121382049-121468587
GOLIM4	ENST00000470487	-0.687253972726729	chr3:167726464-167813763
GOLM1	ENST00000464314	-0.672280805562013	chr9:88650309-88651728
GOLPH3	ENST00000503610	-0.663579750688661	chr5:32126472-32174408
GOLPH3	ENST00000512668	0.690940710058715	chr5:32126700-32174423
GOLT1B	ENST00000229314	-0.682786944241696	chr12:21654748-21671342
GOSR1	ENST00000467635	-0.547325340512917	chr17:28804434-28817368
GOT1	ENST00000489349	0.703668733410967	chr10:101157221-101163506
GOT2	ENST00000434819	0.925153528432875	chr16:58741721-58768230
GPAA1	ENST00000526233	-0.747756505347725	chr8:145138891-145139752
GPAA1	ENST00000530796	0.651969936330126	chr8:145139695-145141086
GPALPP1	ENST00000379151	-0.582757949110426	chr13:45563686-45602405
GPATCH11	ENST00000409774	-0.686729306763828	chr2:37311593-37326387
GPATCH2L	ENST00000556109	0.506319074586964	chr14:76618261-76621321
GPATCH3	ENST00000450844	-0.565596399282784	chr1:27217547-27219383
GPATCH8	ENST00000591680	0.612143314987954	chr17:42474783-42580769
GPBP1L1	ENST00000498128	-0.566455668309071	chr1:46107341-46120918
GPC1	ENST00000466624	-0.699341915845135	chr2:241404943-241406210
GPC5	ENST00000377067	-0.577737268614421	chr13:92050928-93519490
GPCPD1	ENST00000379019	-0.565057837387078	chr20:5525084-5591672
GPCPD1	ENST00000481690	0.628577713187904	chr20:5556545-5591570
GPI	ENST00000586392	0.542551124523006	chr19:34884171-34891232
GPM6A	ENST00000280187, ENST00000393658, ENST00000506894	-0.866776662991604, -0.500689852500079, -0.732060110046818	chr4:176554084-176923483, chr4:176554595-176733902, chr4:176554597-176923815
GPM6A	ENST00000513365	0.961751882860904	chr4:176594830-176828319
GPM6B	ENST00000316715	-0.670181837806494	chrX:13789149-13835461
GPM6B	ENST00000398361, ENST00000468080, ENST00000493677	0.604943418168806, 0.622605840505447, 0.546930958253942	chrX:13792455-13956534, chrX:13798026-13907731, chrX:13790817-13835188
GPN2	ENST00000431781	0.540692104204747	chr1:27210723-27216751
GPN3	ENST00000228827	-0.753826770771459	chr12:110890288-110906071
GPN3	ENST00000550974	0.636214205017207	chr12:110893642-110906069
GPR108	ENST00000594500, ENST00000598052, ENST00000598626, ENST00000598955	0.771287119295375, 0.632411241051923, 0.66542794365048, 0.689000329036643	chr19:6730065-6732067, chr19:6733244-6737550, chr19:6730066-6732079, chr19:6731263-6733312
[truncated: 3,652 more rows]
